# Supplementary material for: ﻿A new species of the Cyrtodactyluschauquangensis species group (Squamata, Gekkonidae) from Lao Cai Province, Vietnam
Source: Zookeys. 2024 Feb 19;1192:83–102. doi: 10.3897/zookeys.1192.117135 (PMC10897834; doi:10.3897/zookeys.1192.117135)
Supplement: XML Treatment for Cyrtodactylus luci [file zookeys.1192.117135-treatment1.xml]

<!DOCTYPE tp:taxon-treatment
  PUBLIC "-//TaxonX//DTD Taxonomic Treatment Publishing DTD v0 20100105//EN" "tax-treatment-NSO.dtd">
<tp:taxon-treatment xmlns:tp="http://www.plazi.org/taxpub"><tp:treatment-meta><kwd-group><label>Taxon classification</label><kwd>
                <named-content content-type="kingdom">Animalia</named-content>
              </kwd><kwd>
                <named-content content-type="order">Squamata</named-content>
              </kwd><kwd>
                <named-content content-type="family">Gekkonidae</named-content>
              </kwd></kwd-group><mixed-citation publication-type="journal"><person-group><name><surname>Tran</surname><given-names>Tung Thanh</given-names></name><name><surname>Do</surname><given-names>Quyen Hanh</given-names></name><name><surname>Pham</surname><given-names>Cuong The</given-names></name><name><surname>Phan</surname><given-names>Tien Quang</given-names></name><name><surname>Ngo</surname><given-names>Hanh Thi</given-names></name><name><surname>Le</surname><given-names>Minh Duc</given-names></name><name><surname>Ziegler</surname><given-names>Thomas</given-names></name><name><surname>Nguyen</surname><given-names>Truong Quang</given-names></name></person-group><article-title>﻿A new species of the <italic><tp:taxon-name><tp:taxon-name-part taxon-name-part-type="genus" reg="Cyrtodactylus">Cyrtodactylus</tp:taxon-name-part><tp:taxon-name-part taxon-name-part-type="species" reg="chauquangensis">chauquangensis</tp:taxon-name-part></tp:taxon-name></italic> species group (<tp:taxon-name><tp:taxon-name-part taxon-name-part-type="order">Squamata</tp:taxon-name-part></tp:taxon-name>, <tp:taxon-name><tp:taxon-name-part taxon-name-part-type="family">Gekkonidae</tp:taxon-name-part></tp:taxon-name>) from Lao Cai Province, Vietnam</article-title><source>Zookeys</source><day>19</day><month>02</month><year>2024</year><volume>1192</volume><fpage>83</fpage><lpage>102</lpage><pub-id pub-id-type="doi">10.3897/zookeys.1192.117135</pub-id></mixed-citation></tp:treatment-meta><tp:nomenclature><label>﻿</label><tp:taxon-name>
              <object-id xmlns:xlink="http://www.w3.org/1999/xlink" content-type="arpha" xlink:type="simple">B11D2BA8-985A-5319-B13B-49B4C453786E</object-id>
              <tp:taxon-name-part taxon-name-part-type="genus" reg="Cyrtodactylus">Cyrtodactylus</tp:taxon-name-part>
              <tp:taxon-name-part taxon-name-part-type="species" reg="luci">luci</tp:taxon-name-part>
              <object-id xmlns:xlink="http://www.w3.org/1999/xlink" content-type="zoobank" xlink:type="simple">https://zoobank.org/B03559F4-9C45-4991-8A74-5C346FCD6C37</object-id>
            </tp:taxon-name><tp:taxon-status xmlns:xlink="http://www.w3.org/1999/xlink" xlink:type="simple">sp. nov.</tp:taxon-status><xref ref-type="fig" rid="F4">Figs 4</xref><xref ref-type="fig" rid="F5">, 5</xref></tp:nomenclature><tp:treatment-sec sec-type="type material" id="SECID0E5KBG"><title>Type material.</title><p><bold><italic>Holotype</italic>.</bold><abbrev xmlns:xlink="http://www.w3.org/1999/xlink" xlink:title="Institute of Ecology and Biological Resources" id="ABBRID0EJLBG" xlink:type="simple">IEBR</abbrev> R.5237 (Field number BH-LC 2022.5), adult male, collected by T.T. Tran, T.Q. Phan and N.H. Nguyen on 30 June 2022, in limestone karst forest near Tham Phuc Village (<named-content xmlns:xlink="http://www.w3.org/1999/xlink" content-type="dwc:verbatimCoordinates" xlink:type="simple"><named-content content-type="geo-json" specific-use="{&#34;type&#34;:&#34;Point&#34;,&#34;coordinates&#34;:[104.206933,22.491900]}" id="NCID0EQLBG" xlink:type="simple">22°29.514'N, 104°12.416'E</named-content></named-content>, at an elevation of 677 m a.s.l), Coc Ly Commune, Bac Ha District, Lao Cai Province, Vietnam. <bold><italic>Paratypes</italic>.</bold><abbrev xmlns:xlink="http://www.w3.org/1999/xlink" xlink:title="Institute of Ecology and Biological Resources" id="ABBRID0EZLBG" xlink:type="simple">IEBR</abbrev> R.5238 (Field number BH-LC 2022.1), <abbrev xmlns:xlink="http://www.w3.org/1999/xlink" xlink:title="Institute of Ecology and Biological Resources" id="ABBRID0E4LBG" xlink:type="simple">IEBR</abbrev> R.5239 (Field number BH-LC 2022.3), adult males and <abbrev xmlns:xlink="http://www.w3.org/1999/xlink" xlink:title="Institute of Ecology and Biological Resources" id="ABBRID0EBMBG" xlink:type="simple">IEBR</abbrev> R.5240, R.5241 (Field numbers BH-LC 2022.2, 2022.4), adult females, bear the same collection data as the holotype.</p></tp:treatment-sec><tp:treatment-sec sec-type="diagnosis" id="SECID0EFMBG"><title>Diagnosis.</title><p>The new species can be distinguished from other members of the genus <italic><tp:taxon-name><tp:taxon-name-part taxon-name-part-type="genus" reg="Cyrtodactylus">Cyrtodactylus</tp:taxon-name-part></tp:taxon-name></italic> by a combination of the following characteristics: Size medium (<abbrev xmlns:xlink="http://www.w3.org/1999/xlink" xlink:title="snout-vent length" id="ABBRID0ESMBG" xlink:type="simple">SVL</abbrev> up to 89.5 mm); dorsal tubercles in 17–19 irregular transverse rows; ventral scales in 32–34 longitudinal rows at midbody; precloacal pores present in both sexual, 9 or 10 in males, 8 or 9 in females; 12–15 enlarged femoral scales on each thigh; femoral pores 9–12 in males, 5–10 in females; postcloacal tubercles 2–4; lamellae under toe IV 21–23; dorsal pattern consisting of 5 or 6 irregular dark bands, a discontinuous thin neckband without V-shape or triangle shape in the middle, dorsal head surface with dark brown blotches; subcaudal scales transversely enlarged.</p></tp:treatment-sec><tp:treatment-sec sec-type="description" id="SECID0EWMBG"><title>Description of holotype.</title><p>Adult male, snout-vent length (<abbrev xmlns:xlink="http://www.w3.org/1999/xlink" xlink:title="snout-vent length" id="ABBRID0E3MBG" xlink:type="simple">SVL</abbrev>) 86.3 mm; body relatively short (<abbrev xmlns:xlink="http://www.w3.org/1999/xlink" xlink:title="trunk length" id="ABBRID0EANBG" xlink:type="simple">TrunkL</abbrev>/<abbrev xmlns:xlink="http://www.w3.org/1999/xlink" xlink:title="snout-vent length" id="ABBRID0EENBG" xlink:type="simple">SVL</abbrev> 0.4); head distinct from neck, moderately long (<abbrev xmlns:xlink="http://www.w3.org/1999/xlink" xlink:title="head length" id="ABBRID0EINBG" xlink:type="simple">HL</abbrev>/<abbrev xmlns:xlink="http://www.w3.org/1999/xlink" xlink:title="snout-vent length" id="ABBRID0EMNBG" xlink:type="simple">SVL</abbrev> 0.28), relatively wide (<abbrev xmlns:xlink="http://www.w3.org/1999/xlink" xlink:title="head width" id="ABBRID0EQNBG" xlink:type="simple">HW</abbrev>/<abbrev xmlns:xlink="http://www.w3.org/1999/xlink" xlink:title="head length" id="ABBRID0EUNBG" xlink:type="simple">HL</abbrev> 0.69), slightly depressed (<abbrev xmlns:xlink="http://www.w3.org/1999/xlink" xlink:title="head height" id="ABBRID0EYNBG" xlink:type="simple">HH</abbrev>/<abbrev xmlns:xlink="http://www.w3.org/1999/xlink" xlink:title="head length" id="ABBRID0E3NBG" xlink:type="simple">HL</abbrev> 0.41); eye slightly large (<abbrev xmlns:xlink="http://www.w3.org/1999/xlink" xlink:title="orbital diameter" id="ABBRID0EAOBG" xlink:type="simple">OrbD</abbrev>/<abbrev xmlns:xlink="http://www.w3.org/1999/xlink" xlink:title="head length" id="ABBRID0EEOBG" xlink:type="simple">HL</abbrev> 0.24), pupils vertical; upper eyelid fringe with spinous scales; ear opening below the postocular stripes, obliquely directed and oval, small in size (<abbrev xmlns:xlink="http://www.w3.org/1999/xlink" xlink:title="ear length" id="ABBRID0EIOBG" xlink:type="simple">ED</abbrev>/<abbrev xmlns:xlink="http://www.w3.org/1999/xlink" xlink:title="head length" id="ABBRID0EMOBG" xlink:type="simple">HL</abbrev> 0.06); two enlarged supranasals, separated from each other anteriorly by one internasal; nares oval, surrounded by supranasal, rostral, first supralabial and three postnasals; loreal region and frontal concave; snout long (<abbrev xmlns:xlink="http://www.w3.org/1999/xlink" xlink:title="snout to eye distance" id="ABBRID0EQOBG" xlink:type="simple">SE</abbrev>/<abbrev xmlns:xlink="http://www.w3.org/1999/xlink" xlink:title="head length" id="ABBRID0EUOBG" xlink:type="simple">HL</abbrev> 0.41), round anteriorly, longer than diameter of orbit (<abbrev xmlns:xlink="http://www.w3.org/1999/xlink" xlink:title="orbital diameter" id="ABBRID0EYOBG" xlink:type="simple">OrbD</abbrev>/<abbrev xmlns:xlink="http://www.w3.org/1999/xlink" xlink:title="snout to eye distance" id="ABBRID0E3OBG" xlink:type="simple">SE</abbrev> 0.58); snout scales small, round, granular, larger than those in frontal and parietal regions; rostral wider than high with a medial suture, bordered by first supralabial on each side, nostrils, two supranasals and one internasal; mental triangular, wider than high; postmentals two, enlarged, in contact posteriorly, bordered by mental anteriorly, first infralabial laterally, and an enlarged chin scale posteriorly; supralabials 11/10; infralabials 11/10.</p><p>Dorsal scales granular; dorsal tubercles round, keeled, conical, four or five times larger than the size of adjoining scales, each surrounded by 10 granular scales, tubercles forming 17 irregular longitudinal rows at midbody; ventral scales smooth, medial scales 2–3 times larger than dorsal granules, round, subimbricate, largest posteriorly, in 32 longitudinal rows at midbody; lateral folds present, without interspersed tubercles; gular region with homogeneous smooth scales; ventral scales between mental and cloacal slit 170; precloacal groove absent; three rows of enlarged scales present in posterior region of pore-bearing scales; ten precloacal pores arranged in a chevron; 12 or 13 enlarged femoral scales beneath thighs continuous with pore-bearing precloacal scales; femoral pores present on each enlarged femoral scales (except one on right thigh), 24 in total; precloacal pores large, horizontal elongated, positioned in posterior margin of scales; femoral pores small, round, positioned in the center of scales.</p><p>Fore and hind limbs moderately slender (<abbrev xmlns:xlink="http://www.w3.org/1999/xlink" xlink:title="forearm length" id="ABBRID0EDPBG" xlink:type="simple">ForeaL</abbrev>/<abbrev xmlns:xlink="http://www.w3.org/1999/xlink" xlink:title="snout-vent length" id="ABBRID0EHPBG" xlink:type="simple">SVL</abbrev> 0.16, <abbrev xmlns:xlink="http://www.w3.org/1999/xlink" xlink:title="crus length" id="ABBRID0ELPBG" xlink:type="simple">CrusL</abbrev>/<abbrev xmlns:xlink="http://www.w3.org/1999/xlink" xlink:title="snout-vent length" id="ABBRID0EPPBG" xlink:type="simple">SVL</abbrev> 0.19); dorsal surface of forelimbs covered by few slightly developed tubercles; fingers and toes lacking distinct webbing; subdigital lamellae: finger I 12, finger II 16, finger III 17, finger IV 20, finger V 18, toe I 12, toe II 17, toe III 20, toe IV 21, toe V 20.</p><p>Tail regenerated, 104.5 mm in length (generated part 19.5 mm); longer than snout-vent length (<abbrev xmlns:xlink="http://www.w3.org/1999/xlink" xlink:title="tail length" id="ABBRID0EVPBG" xlink:type="simple">TaL</abbrev>/<abbrev xmlns:xlink="http://www.w3.org/1999/xlink" xlink:title="snout-vent length" id="ABBRID0EZPBG" xlink:type="simple">SVL</abbrev>: 1.21); postcloacal tubercles 4/4; subcaudals on original part of tail distinctly transversely enlarged, flat, smooth.</p><p>Coloration in life. Ground color of dorsal surface of head, neck, body, limbs and tail light brown. Dorsal surface of head with some dark brown blotches; labial region brown with yellowish cream stripes; skin above the eye gray; eyelid with light yellow color; iris yellow copper with black marking; pupil vertical, elliptical, black; nuchal loop dark brown, discontinous, extending from posterior corner of eye to the neck; tubercles on head, limbs, dorsum light brown to yellow; dorsum with five irregularly-shaped transversal bands and additional irregular smaller blotches; upper surface of limbs with irregular brown marks; six dark brown irregular bands on original part of tail while regenerated part of tail dark gray; chin, throat, chest, belly, lower limbs and ventral surface of tail cream.</p><p>Coloration in preservative. The overall color scheme slightly fades in 70% alcohol; yellow color disappeared in preservation while main characteristics are still clearly discernible; dorsal ground color of head, neck, body, limbs and tail grayish brown; color of chin, throat, chest, belly and lower limbs did not change noticeably in preservation.</p></tp:treatment-sec><tp:treatment-sec sec-type="Sexual dimorphism and variation" id="SECID0E6PBG"><title>Sexual dimorphism and variation.</title><p>The males differ from females in the shape of precloacal pores (larger in males), and the presence of hemipenial swellings at the tail base. For other morphological characteristics see Table <xref ref-type="table" rid="T2">2</xref>, Figs <xref ref-type="fig" rid="F4">4</xref>, <xref ref-type="fig" rid="F5">5</xref>.</p><table-wrap id="T2" position="float" orientation="portrait"><label>Table 2.</label><caption><p>Measurements (in mm) and morphological characteristics (abbreviations as in Material and methods) of the type series of <italic><tp:taxon-name><tp:taxon-name-part taxon-name-part-type="genus" reg="Cyrtodactylus">Cyrtodactylus</tp:taxon-name-part><tp:taxon-name-part taxon-name-part-type="species" reg="luci">luci</tp:taxon-name-part></tp:taxon-name></italic> sp. nov. (* = regenerated or broken tail); bilateral meristic characteristics are given as (left/right).</p></caption><table id="TID0E2TBI" rules="all"><tbody><tr><th rowspan="2" colspan="1">Characters</th><th rowspan="1" colspan="1"><abbrev xmlns:xlink="http://www.w3.org/1999/xlink" xlink:title="Institute of Ecology and Biological Resources" id="ABBRID0ERRBG" xlink:type="simple">IEBR</abbrev> R.5237</th><th rowspan="1" colspan="1"><abbrev xmlns:xlink="http://www.w3.org/1999/xlink" xlink:title="Institute of Ecology and Biological Resources" id="ABBRID0EZRBG" xlink:type="simple">IEBR</abbrev> R.5238</th><th rowspan="1" colspan="1"><abbrev xmlns:xlink="http://www.w3.org/1999/xlink" xlink:title="Institute of Ecology and Biological Resources" id="ABBRID0EBSBG" xlink:type="simple">IEBR</abbrev> R.5239</th><th rowspan="1" colspan="1"><abbrev xmlns:xlink="http://www.w3.org/1999/xlink" xlink:title="Institute of Ecology and Biological Resources" id="ABBRID0EJSBG" xlink:type="simple">IEBR</abbrev> R.5240</th><th rowspan="1" colspan="1"><abbrev xmlns:xlink="http://www.w3.org/1999/xlink" xlink:title="Institute of Ecology and Biological Resources" id="ABBRID0ERSBG" xlink:type="simple">IEBR</abbrev> R.5241</th><th rowspan="2" colspan="1">Min–Max</th></tr><tr><th rowspan="1" colspan="1">(Holotype)</th><th rowspan="1" colspan="1">(Paratype)</th><th rowspan="1" colspan="1">(Paratype)</th><th rowspan="1" colspan="1">(Paratype)</th><th rowspan="1" colspan="1">(Paratype)</th></tr><tr><td rowspan="1" colspan="1">Sex</td><td rowspan="1" colspan="1">M</td><td rowspan="1" colspan="1">M</td><td rowspan="1" colspan="1">M</td><td rowspan="1" colspan="1">F</td><td rowspan="1" colspan="1">F</td><td rowspan="1" colspan="1"/></tr><tr><td rowspan="1" colspan="1">
                      <abbrev xmlns:xlink="http://www.w3.org/1999/xlink" xlink:title="snout-vent length" id="ABBRID0EDUBG" xlink:type="simple">SVL</abbrev>
                    </td><td rowspan="1" colspan="1">86.3</td><td rowspan="1" colspan="1">88.7</td><td rowspan="1" colspan="1">71.7</td><td rowspan="1" colspan="1">87.1</td><td rowspan="1" colspan="1">89.5</td><td rowspan="1" colspan="1">71.7–89.5</td></tr><tr><td rowspan="1" colspan="1">
                      <abbrev xmlns:xlink="http://www.w3.org/1999/xlink" xlink:title="tail length" id="ABBRID0E5UBG" xlink:type="simple">TaL</abbrev>
                    </td><td rowspan="1" colspan="1">104.5*</td><td rowspan="1" colspan="1">107.7</td><td rowspan="1" colspan="1">86.2</td><td rowspan="1" colspan="1">84.2*</td><td rowspan="1" colspan="1">84.1*</td><td rowspan="1" colspan="1">86.2–107.7</td></tr><tr><td rowspan="1" colspan="1">
                      <abbrev xmlns:xlink="http://www.w3.org/1999/xlink" xlink:title="head length" id="ABBRID0EZVBG" xlink:type="simple">HL</abbrev>
                    </td><td rowspan="1" colspan="1">24.5</td><td rowspan="1" colspan="1">24.0</td><td rowspan="1" colspan="1">20.3</td><td rowspan="1" colspan="1">24.6</td><td rowspan="1" colspan="1">25.2</td><td rowspan="1" colspan="1">20.3–25.2</td></tr><tr><td rowspan="1" colspan="1">
                      <abbrev xmlns:xlink="http://www.w3.org/1999/xlink" xlink:title="head width" id="ABBRID0EUWBG" xlink:type="simple">HW</abbrev>
                    </td><td rowspan="1" colspan="1">16.9</td><td rowspan="1" colspan="1">16.6</td><td rowspan="1" colspan="1">12.8</td><td rowspan="1" colspan="1">17.4</td><td rowspan="1" colspan="1">17.4</td><td rowspan="1" colspan="1">12.8–17.4</td></tr><tr><td rowspan="1" colspan="1">
                      <abbrev xmlns:xlink="http://www.w3.org/1999/xlink" xlink:title="head height" id="ABBRID0EPXBG" xlink:type="simple">HH</abbrev>
                    </td><td rowspan="1" colspan="1">10.1</td><td rowspan="1" colspan="1">9.8</td><td rowspan="1" colspan="1">7.1</td><td rowspan="1" colspan="1">9.7</td><td rowspan="1" colspan="1">10.6</td><td rowspan="1" colspan="1">7.1–10.6</td></tr><tr><td rowspan="1" colspan="1">
                      <abbrev xmlns:xlink="http://www.w3.org/1999/xlink" xlink:title="orbital diameter" id="ABBRID0EKYBG" xlink:type="simple">OrbD</abbrev>
                    </td><td rowspan="1" colspan="1">5.9</td><td rowspan="1" colspan="1">4.9</td><td rowspan="1" colspan="1">4.7</td><td rowspan="1" colspan="1">5.1</td><td rowspan="1" colspan="1">4.8</td><td rowspan="1" colspan="1">4.7–5.9</td></tr><tr><td rowspan="1" colspan="1">
                      <abbrev xmlns:xlink="http://www.w3.org/1999/xlink" xlink:title="snout to eye distance" id="ABBRID0EFZBG" xlink:type="simple">SE</abbrev>
                    </td><td rowspan="1" colspan="1">10.2</td><td rowspan="1" colspan="1">10.0</td><td rowspan="1" colspan="1">8.4</td><td rowspan="1" colspan="1">10.6</td><td rowspan="1" colspan="1">10.8</td><td rowspan="1" colspan="1">8.4–10.8</td></tr><tr><td rowspan="1" colspan="1">
                      <abbrev xmlns:xlink="http://www.w3.org/1999/xlink" xlink:title="eye to ear distance" id="ABBRID0EA1BG" xlink:type="simple">EE</abbrev>
                    </td><td rowspan="1" colspan="1">6.5</td><td rowspan="1" colspan="1">6.6</td><td rowspan="1" colspan="1">5.5</td><td rowspan="1" colspan="1">6.6</td><td rowspan="1" colspan="1">7.2</td><td rowspan="1" colspan="1">5.5–7.2</td></tr><tr><td rowspan="1" colspan="1">
                      <abbrev xmlns:xlink="http://www.w3.org/1999/xlink" xlink:title="nares to eye distance" id="ABBRID0E21BG" xlink:type="simple">NE</abbrev>
                    </td><td rowspan="1" colspan="1">7.5</td><td rowspan="1" colspan="1">7.9</td><td rowspan="1" colspan="1">6.0</td><td rowspan="1" colspan="1">7.7</td><td rowspan="1" colspan="1">8.7</td><td rowspan="1" colspan="1">6.0–8.7</td></tr><tr><td rowspan="1" colspan="1">
                      <abbrev xmlns:xlink="http://www.w3.org/1999/xlink" xlink:title="ear length" id="ABBRID0EW2BG" xlink:type="simple">ED</abbrev>
                    </td><td rowspan="1" colspan="1">1.4</td><td rowspan="1" colspan="1">1.6</td><td rowspan="1" colspan="1">1.9</td><td rowspan="1" colspan="1">1.8</td><td rowspan="1" colspan="1">1.3</td><td rowspan="1" colspan="1">1.4–1.9</td></tr><tr><td rowspan="1" colspan="1">
                      <abbrev xmlns:xlink="http://www.w3.org/1999/xlink" xlink:title="forearm length" id="ABBRID0ER3BG" xlink:type="simple">ForeaL</abbrev>
                    </td><td rowspan="1" colspan="1">14.2</td><td rowspan="1" colspan="1">14.2</td><td rowspan="1" colspan="1">11.5</td><td rowspan="1" colspan="1">14.1</td><td rowspan="1" colspan="1">14.4</td><td rowspan="1" colspan="1">11.5–14.4</td></tr><tr><td rowspan="1" colspan="1">
                      <abbrev xmlns:xlink="http://www.w3.org/1999/xlink" xlink:title="crus length" id="ABBRID0EM4BG" xlink:type="simple">CrusL</abbrev>
                    </td><td rowspan="1" colspan="1">16.3</td><td rowspan="1" colspan="1">17.2</td><td rowspan="1" colspan="1">13.5</td><td rowspan="1" colspan="1">16.7</td><td rowspan="1" colspan="1">16.8</td><td rowspan="1" colspan="1">13.5–17.2</td></tr><tr><td rowspan="1" colspan="1">
                      <abbrev xmlns:xlink="http://www.w3.org/1999/xlink" xlink:title="trunk length" id="ABBRID0EH5BG" xlink:type="simple">TrunkL</abbrev>
                    </td><td rowspan="1" colspan="1">34.4</td><td rowspan="1" colspan="1">39.7</td><td rowspan="1" colspan="1">31.5</td><td rowspan="1" colspan="1">39.7</td><td rowspan="1" colspan="1">42.1</td><td rowspan="1" colspan="1">31.5–42.1</td></tr><tr><td rowspan="1" colspan="1">
                      <abbrev xmlns:xlink="http://www.w3.org/1999/xlink" xlink:title="body width" id="ABBRID0EC6BG" xlink:type="simple">BW</abbrev>
                    </td><td rowspan="1" colspan="1">13.8</td><td rowspan="1" colspan="1">14.0</td><td rowspan="1" colspan="1">9.4</td><td rowspan="1" colspan="1">17.6</td><td rowspan="1" colspan="1">19.2</td><td rowspan="1" colspan="1">9.4–19.2</td></tr><tr><td rowspan="1" colspan="1">
                      <abbrev xmlns:xlink="http://www.w3.org/1999/xlink" xlink:title="internarial distance" id="ABBRID0E46BG" xlink:type="simple">Internar</abbrev>
                    </td><td rowspan="1" colspan="1">2.8</td><td rowspan="1" colspan="1">2.5</td><td rowspan="1" colspan="1">2.0</td><td rowspan="1" colspan="1">2.7</td><td rowspan="1" colspan="1">3.0</td><td rowspan="1" colspan="1">2.0–3.0</td></tr><tr><td rowspan="1" colspan="1">
                      <abbrev xmlns:xlink="http://www.w3.org/1999/xlink" xlink:title="interorbital distance" id="ABBRID0EZAAI" xlink:type="simple">Interorb</abbrev>
                    </td><td rowspan="1" colspan="1">6.9</td><td rowspan="1" colspan="1">7.3</td><td rowspan="1" colspan="1">5.2</td><td rowspan="1" colspan="1">7.6</td><td rowspan="1" colspan="1">7.8</td><td rowspan="1" colspan="1">5.2–7.8</td></tr><tr><td rowspan="1" colspan="1">
                      <abbrev xmlns:xlink="http://www.w3.org/1999/xlink" xlink:title="supralabials" id="ABBRID0EUBAI" xlink:type="simple">SL</abbrev>
                    </td><td rowspan="1" colspan="1">11/10</td><td rowspan="1" colspan="1">11/11</td><td rowspan="1" colspan="1">10//10</td><td rowspan="1" colspan="1">11/10</td><td rowspan="1" colspan="1">11/9</td><td rowspan="1" colspan="1">9–11</td></tr><tr><td rowspan="1" colspan="1">
                      <abbrev xmlns:xlink="http://www.w3.org/1999/xlink" xlink:title="infralabials" id="ABBRID0EPCAI" xlink:type="simple">IL</abbrev>
                    </td><td rowspan="1" colspan="1">11/10</td><td rowspan="1" colspan="1">12/12</td><td rowspan="1" colspan="1">11/13</td><td rowspan="1" colspan="1">11/10</td><td rowspan="1" colspan="1">9/12</td><td rowspan="1" colspan="1">9–13</td></tr><tr><td rowspan="1" colspan="1">N</td><td rowspan="1" colspan="1">4/4</td><td rowspan="1" colspan="1">4/4</td><td rowspan="1" colspan="1">4/4</td><td rowspan="1" colspan="1">4/4</td><td rowspan="1" colspan="1">4/5</td><td rowspan="1" colspan="1">4–5</td></tr><tr><td rowspan="1" colspan="1">
                      <abbrev xmlns:xlink="http://www.w3.org/1999/xlink" xlink:title="postrostrals or internasals" id="ABBRID0EAEAI" xlink:type="simple">IN</abbrev>
                    </td><td rowspan="1" colspan="1">1</td><td rowspan="1" colspan="1">1</td><td rowspan="1" colspan="1">1</td><td rowspan="1" colspan="1">1</td><td rowspan="1" colspan="1">1</td><td rowspan="1" colspan="1">1</td></tr><tr><td rowspan="1" colspan="1">
                      <abbrev xmlns:xlink="http://www.w3.org/1999/xlink" xlink:title="postmentals" id="ABBRID0E2EAI" xlink:type="simple">PM</abbrev>
                    </td><td rowspan="1" colspan="1">2</td><td rowspan="1" colspan="1">3</td><td rowspan="1" colspan="1">2</td><td rowspan="1" colspan="1">2</td><td rowspan="1" colspan="1">2</td><td rowspan="1" colspan="1">2</td></tr><tr><td rowspan="1" colspan="1">
                      <abbrev xmlns:xlink="http://www.w3.org/1999/xlink" xlink:title="granular scales surrounding dorsal tubercles" id="ABBRID0EWFAI" xlink:type="simple">GST</abbrev>
                    </td><td rowspan="1" colspan="1">10/10/10</td><td rowspan="1" colspan="1">10/10/10</td><td rowspan="1" colspan="1">10/9/10</td><td rowspan="1" colspan="1">10/10/10</td><td rowspan="1" colspan="1">10/10/10</td><td rowspan="1" colspan="1">9–10</td></tr><tr><td rowspan="1" colspan="1">V</td><td rowspan="1" colspan="1">32</td><td rowspan="1" colspan="1">34</td><td rowspan="1" colspan="1">32</td><td rowspan="1" colspan="1">34</td><td rowspan="1" colspan="1">34</td><td rowspan="1" colspan="1">32–34</td></tr><tr><td rowspan="1" colspan="1">
                      <abbrev xmlns:xlink="http://www.w3.org/1999/xlink" xlink:title="number of scales along the midbody from mental to anterior edge of cloaca" id="ABBRID0EHHAI" xlink:type="simple">SLB</abbrev>
                    </td><td rowspan="1" colspan="1">170</td><td rowspan="1" colspan="1">171</td><td rowspan="1" colspan="1">169</td><td rowspan="1" colspan="1">171</td><td rowspan="1" colspan="1">166</td><td rowspan="1" colspan="1">166–171</td></tr><tr><td rowspan="1" colspan="1">
                      <abbrev xmlns:xlink="http://www.w3.org/1999/xlink" xlink:title="femoral pores" id="ABBRID0ECIAI" xlink:type="simple">FP</abbrev>
                    </td><td rowspan="1" colspan="1">12/12</td><td rowspan="1" colspan="1">10/9</td><td rowspan="1" colspan="1">11/12</td><td rowspan="1" colspan="1">10/10</td><td rowspan="1" colspan="1">7/5</td><td rowspan="1" colspan="1">9–12 in males 5–10 in females</td></tr><tr><td rowspan="1" colspan="1">
                      <abbrev xmlns:xlink="http://www.w3.org/1999/xlink" xlink:title="posterior probability" id="ABBRID0E4IAI" xlink:type="simple">PP</abbrev>
                    </td><td rowspan="1" colspan="1">10</td><td rowspan="1" colspan="1">9</td><td rowspan="1" colspan="1">9</td><td rowspan="1" colspan="1">8</td><td rowspan="1" colspan="1">9</td><td rowspan="1" colspan="1">9–10 in males 8–9 in females</td></tr><tr><td rowspan="1" colspan="1">
                      <abbrev xmlns:xlink="http://www.w3.org/1999/xlink" xlink:title="postcloacal tubercles" id="ABBRID0EYJAI" xlink:type="simple">PAT</abbrev>
                    </td><td rowspan="1" colspan="1">3/3</td><td rowspan="1" colspan="1">4/2</td><td rowspan="1" colspan="1">3/3</td><td rowspan="1" colspan="1">4/3</td><td rowspan="1" colspan="1">3/3</td><td rowspan="1" colspan="1">2–4</td></tr><tr><td rowspan="1" colspan="1">
                      <abbrev xmlns:xlink="http://www.w3.org/1999/xlink" xlink:title="tubercle" id="ABBRID0ETKAI" xlink:type="simple">TubR</abbrev>
                    </td><td rowspan="1" colspan="1">17</td><td rowspan="1" colspan="1">17</td><td rowspan="1" colspan="1">17</td><td rowspan="1" colspan="1">19</td><td rowspan="1" colspan="1">18</td><td rowspan="1" colspan="1">17–19</td></tr><tr><td rowspan="1" colspan="1">
                      <abbrev xmlns:xlink="http://www.w3.org/1999/xlink" xlink:title="enlarged femoral scales" id="ABBRID0EOLAI" xlink:type="simple">EFS</abbrev>
                    </td><td rowspan="1" colspan="1">13/12</td><td rowspan="1" colspan="1">14/15</td><td rowspan="1" colspan="1">14/14</td><td rowspan="1" colspan="1">13/13</td><td rowspan="1" colspan="1">17/15</td><td rowspan="1" colspan="1">12–15</td></tr><tr><td rowspan="1" colspan="1">
                      <abbrev xmlns:xlink="http://www.w3.org/1999/xlink" xlink:title="number of subdigital lamellae on the fourth finger" id="ABBRID0EJMAI" xlink:type="simple">NSF IV</abbrev>
                    </td><td rowspan="1" colspan="1">18</td><td rowspan="1" colspan="1">21</td><td rowspan="1" colspan="1">20</td><td rowspan="1" colspan="1">19</td><td rowspan="1" colspan="1">20</td><td rowspan="1" colspan="1">18–21</td></tr><tr><td rowspan="1" colspan="1">
                      <abbrev xmlns:xlink="http://www.w3.org/1999/xlink" xlink:title="number of subdigital lamellae on the fourth toe" id="ABBRID0EENAI" xlink:type="simple">NST IV</abbrev>
                    </td><td rowspan="1" colspan="1">21</td><td rowspan="1" colspan="1">23</td><td rowspan="1" colspan="1">23</td><td rowspan="1" colspan="1">21</td><td rowspan="1" colspan="1">23</td><td rowspan="1" colspan="1">21–23</td></tr></tbody></table></table-wrap><fig id="F4" position="float" orientation="portrait"><object-id xmlns:xlink="http://www.w3.org/1999/xlink" content-type="doi" xlink:type="simple">10.3897/zookeys.1192.117135.figure4</object-id><object-id xmlns:xlink="http://www.w3.org/1999/xlink" content-type="arpha" xlink:type="simple">83B0AC49-E005-5953-A816-1DD843B33C59</object-id><label>Figure 4.</label><caption><p>Male holotype of <italic><tp:taxon-name><tp:taxon-name-part taxon-name-part-type="genus" reg="Cyrtodactylus">Cyrtodactylus</tp:taxon-name-part><tp:taxon-name-part taxon-name-part-type="species" reg="luci">luci</tp:taxon-name-part></tp:taxon-name></italic> sp. nov. (<abbrev xmlns:xlink="http://www.w3.org/1999/xlink" xlink:title="Institute of Ecology and Biological Resources" id="ABBRID0ENOAI" xlink:type="simple">IEBR</abbrev> R.5237) in life. Photo: T.Q. Phan.</p></caption><graphic xmlns:xlink="http://www.w3.org/1999/xlink" xlink:href="zookeys-1192-083_article-117135__-g004.jpg" position="float" orientation="portrait" xlink:type="simple" id="oo_986585.jpg"><uri content-type="original_file" xlink:type="simple">https://binary.pensoft.net/fig/986585</uri></graphic></fig><fig id="F5" position="float" orientation="portrait"><object-id xmlns:xlink="http://www.w3.org/1999/xlink" content-type="doi" xlink:type="simple">10.3897/zookeys.1192.117135.figure5</object-id><object-id xmlns:xlink="http://www.w3.org/1999/xlink" content-type="arpha" xlink:type="simple">C20BDA44-88FE-57F6-8C9E-F8E3F6D2DF94</object-id><label>Figure 5.</label><caption><p>Female paratype of <italic><tp:taxon-name><tp:taxon-name-part taxon-name-part-type="genus" reg="Cyrtodactylus">Cyrtodactylus</tp:taxon-name-part><tp:taxon-name-part taxon-name-part-type="species" reg="luci">luci</tp:taxon-name-part></tp:taxon-name></italic> sp. nov. (<abbrev xmlns:xlink="http://www.w3.org/1999/xlink" xlink:title="Institute of Ecology and Biological Resources" id="ABBRID0EJPAI" xlink:type="simple">IEBR</abbrev> R.5241) in life. Photo: T.Q. Phan.</p></caption><graphic xmlns:xlink="http://www.w3.org/1999/xlink" xlink:href="zookeys-1192-083_article-117135__-g005.jpg" position="float" orientation="portrait" xlink:type="simple" id="oo_986586.jpg"><uri content-type="original_file" xlink:type="simple">https://binary.pensoft.net/fig/986586</uri></graphic></fig></tp:treatment-sec><tp:treatment-sec sec-type="distribution" id="SECID0ESPAI"><title>Distribution.</title><p><italic><tp:taxon-name><tp:taxon-name-part taxon-name-part-type="genus" reg="Cyrtodactylus">Cyrtodactylus</tp:taxon-name-part><tp:taxon-name-part taxon-name-part-type="species" reg="luci">luci</tp:taxon-name-part></tp:taxon-name></italic> sp. nov. is currently known only from the type locality in Bac Ha District, Lao Cai Province, Vietnam (Fig. <xref ref-type="fig" rid="F1">1</xref>).</p></tp:treatment-sec><tp:treatment-sec sec-type="etymology" id="SECID0EHQAI"><title>Etymology.</title><p>The species was named after the zoologist from the Vietnam National Museum of Nature, Vietnam Academy of Science and Technology, late Associate Professor Doctor Luc Van Pham, who contributed greatly to the biodiversity study in Vietnam. For the common names, we suggest Luc’s Bent-toed Gecko (English) and Thạch sùng ngón lực (Vietnamese).</p></tp:treatment-sec><tp:treatment-sec sec-type="natural history" id="SECID0EMQAI"><title>Natural history.</title><p>The bent-toed geckos were collected between 19:00 and 22:00, both on limestone cliffs and on trees, about 1.0–1.8 m above the ground. The surrounding habitat was secondary karst forest of medium and small hardwoods mixed with shrubs and vines (Fig. <xref ref-type="fig" rid="F6">6</xref>). Air temperature was 25.9 °C and relative humidity was 92%.</p><fig id="F6" position="float" orientation="portrait"><object-id xmlns:xlink="http://www.w3.org/1999/xlink" content-type="doi" xlink:type="simple">10.3897/zookeys.1192.117135.figure6</object-id><object-id xmlns:xlink="http://www.w3.org/1999/xlink" content-type="arpha" xlink:type="simple">AA0160C2-F934-57B0-899A-ADBC29BF0F02</object-id><label>Figure 6.</label><caption><p><bold>A</bold> macrohabitat <bold>B</bold> microhabitat of <italic><tp:taxon-name><tp:taxon-name-part taxon-name-part-type="genus" reg="Cyrtodactylus">Cyrtodactylus</tp:taxon-name-part><tp:taxon-name-part taxon-name-part-type="species" reg="luci">luci</tp:taxon-name-part></tp:taxon-name></italic> sp. nov. Coc Ly Commune, Bac Ha District, Lao Cai Province, Vietnam. Photo: T.Q. Phan.</p></caption><graphic xmlns:xlink="http://www.w3.org/1999/xlink" xlink:href="zookeys-1192-083_article-117135__-g006.jpg" position="float" orientation="portrait" xlink:type="simple" id="oo_986587.jpg"><uri content-type="original_file" xlink:type="simple">https://binary.pensoft.net/fig/986587</uri></graphic></fig></tp:treatment-sec><tp:treatment-sec sec-type="comparisons" id="SECID0ESRAI"><title>Comparisons.</title><p><italic><tp:taxon-name><tp:taxon-name-part taxon-name-part-type="genus" reg="Cyrtodactylus">Cyrtodactylus</tp:taxon-name-part><tp:taxon-name-part taxon-name-part-type="species" reg="luci">luci</tp:taxon-name-part></tp:taxon-name></italic> sp. nov. is distinguishable from all other members of the <italic><tp:taxon-name><tp:taxon-name-part taxon-name-part-type="genus" reg="Cyrtodactylus">C.</tp:taxon-name-part><tp:taxon-name-part taxon-name-part-type="species" reg="chauquangensis">chauquangensis</tp:taxon-name-part></tp:taxon-name></italic> species group by a unique combination of morphological characteristics.</p><p><italic><tp:taxon-name><tp:taxon-name-part taxon-name-part-type="genus" reg="Cyrtodactylus">Cyrtodactylus</tp:taxon-name-part><tp:taxon-name-part taxon-name-part-type="species" reg="luci">luci</tp:taxon-name-part></tp:taxon-name></italic> sp. nov. differs from <italic><tp:taxon-name><tp:taxon-name-part taxon-name-part-type="genus" reg="Cyrtodactylus">C.</tp:taxon-name-part><tp:taxon-name-part taxon-name-part-type="species" reg="auribalteatus">auribalteatus</tp:taxon-name-part></tp:taxon-name></italic> Sumontha, Panitvong &amp; Deein, 2010 by having fewer ventral scale rows (32–34 vs. 38–40 in <italic><tp:taxon-name><tp:taxon-name-part taxon-name-part-type="genus" reg="Cyrtodactylus">C.</tp:taxon-name-part><tp:taxon-name-part taxon-name-part-type="species" reg="auribalteatus">auribalteatus</tp:taxon-name-part></tp:taxon-name></italic>), more enlarged femoral scales on each side (12–15 vs. 5–7 in <italic><tp:taxon-name><tp:taxon-name-part taxon-name-part-type="genus" reg="Cyrtodactylus">C.</tp:taxon-name-part><tp:taxon-name-part taxon-name-part-type="species" reg="auribalteatus">auribalteatus</tp:taxon-name-part></tp:taxon-name></italic>), more femoral pores on each side in males (9–12 vs. 4 or 5 in <italic><tp:taxon-name><tp:taxon-name-part taxon-name-part-type="genus" reg="Cyrtodactylus">C.</tp:taxon-name-part><tp:taxon-name-part taxon-name-part-type="species" reg="auribalteatus">auribalteatus</tp:taxon-name-part></tp:taxon-name></italic>), the presence of femoral pores on each side in females (5–10 vs. absent in <italic><tp:taxon-name><tp:taxon-name-part taxon-name-part-type="genus" reg="Cyrtodactylus">C.</tp:taxon-name-part><tp:taxon-name-part taxon-name-part-type="species" reg="auribalteatus">auribalteatus</tp:taxon-name-part></tp:taxon-name></italic>), more precloacal pores in males (9 or 10 vs. 6 in <italic><tp:taxon-name><tp:taxon-name-part taxon-name-part-type="genus" reg="Cyrtodactylus">C.</tp:taxon-name-part><tp:taxon-name-part taxon-name-part-type="species" reg="auribalteatus">auribalteatus</tp:taxon-name-part></tp:taxon-name></italic>), the presence of precloacal pores in females (8 or 9 vs. absent in <italic><tp:taxon-name><tp:taxon-name-part taxon-name-part-type="genus" reg="Cyrtodactylus">C.</tp:taxon-name-part><tp:taxon-name-part taxon-name-part-type="species" reg="auribalteatus">auribalteatus</tp:taxon-name-part></tp:taxon-name></italic>) and fewer dorsal tubercle rows (17–19 vs. 22–24 in <italic><tp:taxon-name><tp:taxon-name-part taxon-name-part-type="genus" reg="Cyrtodactylus">C.</tp:taxon-name-part><tp:taxon-name-part taxon-name-part-type="species" reg="auribalteatus">auribalteatus</tp:taxon-name-part></tp:taxon-name></italic>); from <italic><tp:taxon-name><tp:taxon-name-part taxon-name-part-type="genus" reg="Cyrtodactylus">C.</tp:taxon-name-part><tp:taxon-name-part taxon-name-part-type="species" reg="bichnganae">bichnganae</tp:taxon-name-part></tp:taxon-name></italic> Ngo &amp; Grismer, 2010 by having a smaller size (<abbrev xmlns:xlink="http://www.w3.org/1999/xlink" xlink:title="snout-vent length" id="ABBRID0E5VAI" xlink:type="simple">SVL</abbrev> 71.7–89.5 mm vs. 95.3–99.9 mm in <italic><tp:taxon-name><tp:taxon-name-part taxon-name-part-type="genus" reg="Cyrtodactylus">C.</tp:taxon-name-part><tp:taxon-name-part taxon-name-part-type="species" reg="bichnganae">bichnganae</tp:taxon-name-part></tp:taxon-name></italic>), more ventral scale rows (32–34 vs. 30 or 31 in <italic><tp:taxon-name><tp:taxon-name-part taxon-name-part-type="genus" reg="Cyrtodactylus">C.</tp:taxon-name-part><tp:taxon-name-part taxon-name-part-type="species" reg="bichnganae">bichnganae</tp:taxon-name-part></tp:taxon-name></italic>), more femoral pores on each side in females (5–10 vs. 1 in <italic><tp:taxon-name><tp:taxon-name-part taxon-name-part-type="genus" reg="Cyrtodactylus">C.</tp:taxon-name-part><tp:taxon-name-part taxon-name-part-type="species" reg="bichnganae">bichnganae</tp:taxon-name-part></tp:taxon-name></italic>), and more lamellae under toe IV (21–23 vs. 16–20 in <italic><tp:taxon-name><tp:taxon-name-part taxon-name-part-type="genus" reg="Cyrtodactylus">C.</tp:taxon-name-part><tp:taxon-name-part taxon-name-part-type="species" reg="bichnganae">bichnganae</tp:taxon-name-part></tp:taxon-name></italic>); from <italic><tp:taxon-name><tp:taxon-name-part taxon-name-part-type="genus" reg="Cyrtodactylus">C.</tp:taxon-name-part><tp:taxon-name-part taxon-name-part-type="species" reg="bobrovi">bobrovi</tp:taxon-name-part></tp:taxon-name></italic> Nguyen, Le, Pham, Ngo, Hoang, Pham &amp; Ziegler, 2015 by having fewer ventral scale rows (32–34 vs. 40–45 in <italic><tp:taxon-name><tp:taxon-name-part taxon-name-part-type="genus" reg="Cyrtodactylus">C.</tp:taxon-name-part><tp:taxon-name-part taxon-name-part-type="species" reg="bobrovi">bobrovi</tp:taxon-name-part></tp:taxon-name></italic>), the presence of enlarged femoral scales on each side (12–15 vs. absent in <italic><tp:taxon-name><tp:taxon-name-part taxon-name-part-type="genus" reg="Cyrtodactylus">C.</tp:taxon-name-part><tp:taxon-name-part taxon-name-part-type="species" reg="bobrovi">bobrovi</tp:taxon-name-part></tp:taxon-name></italic>), the presence of femoral pores on each side in males (9–12 vs. absent in <italic><tp:taxon-name><tp:taxon-name-part taxon-name-part-type="genus" reg="Cyrtodactylus">C.</tp:taxon-name-part><tp:taxon-name-part taxon-name-part-type="species" reg="bobrovi">bobrovi</tp:taxon-name-part></tp:taxon-name></italic>) and in females (5–10 vs. absent in <italic><tp:taxon-name><tp:taxon-name-part taxon-name-part-type="genus" reg="Cyrtodactylus">C.</tp:taxon-name-part><tp:taxon-name-part taxon-name-part-type="species" reg="bobrovi">bobrovi</tp:taxon-name-part></tp:taxon-name></italic>), more precloacal pores in males (9 or 10 vs. 5 in <italic><tp:taxon-name><tp:taxon-name-part taxon-name-part-type="genus" reg="Cyrtodactylus">C.</tp:taxon-name-part><tp:taxon-name-part taxon-name-part-type="species" reg="bobrovi">bobrovi</tp:taxon-name-part></tp:taxon-name></italic>), the presence of precloacal pores in females (8 or 9 vs. absent in <italic><tp:taxon-name><tp:taxon-name-part taxon-name-part-type="genus" reg="Cyrtodactylus">C.</tp:taxon-name-part><tp:taxon-name-part taxon-name-part-type="species" reg="bobrovi">bobrovi</tp:taxon-name-part></tp:taxon-name></italic>), and the presence of transversely enlarged subcaudal plates (vs. absent in <italic><tp:taxon-name><tp:taxon-name-part taxon-name-part-type="genus" reg="Cyrtodactylus">C.</tp:taxon-name-part><tp:taxon-name-part taxon-name-part-type="species" reg="bobrovi">bobrovi</tp:taxon-name-part></tp:taxon-name></italic>); from <italic><tp:taxon-name><tp:taxon-name-part taxon-name-part-type="genus" reg="Cyrtodactylus">C.</tp:taxon-name-part><tp:taxon-name-part taxon-name-part-type="species" reg="chauquangensis">chauquangensis</tp:taxon-name-part></tp:taxon-name></italic> Hoang, Orlov, Ananjeva, Johns, Hoang &amp; Dau, 2007 by having a smaller size (<abbrev xmlns:xlink="http://www.w3.org/1999/xlink" xlink:title="snout-vent length" id="ABBRID0ER1AI" xlink:type="simple">SVL</abbrev> 71.7–89.5 mm vs. 91.0–99.3 mm in <italic><tp:taxon-name><tp:taxon-name-part taxon-name-part-type="genus" reg="Cyrtodactylus">C.</tp:taxon-name-part><tp:taxon-name-part taxon-name-part-type="species" reg="chauquangensis">chauquangensis</tp:taxon-name-part></tp:taxon-name></italic>), fewer ventral scale rows (32–34 vs. 36–38 in <italic><tp:taxon-name><tp:taxon-name-part taxon-name-part-type="genus" reg="Cyrtodactylus">C.</tp:taxon-name-part><tp:taxon-name-part taxon-name-part-type="species" reg="chauquangensis">chauquangensis</tp:taxon-name-part></tp:taxon-name></italic>), the presence of enlarged femoral scales on each side (12–15 vs. absent in <italic><tp:taxon-name><tp:taxon-name-part taxon-name-part-type="genus" reg="Cyrtodactylus">C.</tp:taxon-name-part><tp:taxon-name-part taxon-name-part-type="species" reg="chauquangensis">chauquangensis</tp:taxon-name-part></tp:taxon-name></italic>), the presence of femoral pores on each side in males (9–12 vs. absent in <italic><tp:taxon-name><tp:taxon-name-part taxon-name-part-type="genus" reg="Cyrtodactylus">C.</tp:taxon-name-part><tp:taxon-name-part taxon-name-part-type="species" reg="chauquangensis">chauquangensis</tp:taxon-name-part></tp:taxon-name></italic>) and also in females (5–10 vs. absent in <italic><tp:taxon-name><tp:taxon-name-part taxon-name-part-type="genus" reg="Cyrtodactylus">C.</tp:taxon-name-part><tp:taxon-name-part taxon-name-part-type="species" reg="chauquangensis">chauquangensis</tp:taxon-name-part></tp:taxon-name></italic>), more precloacal pores in males (9 or 10 vs. 6 or 7 in <italic><tp:taxon-name><tp:taxon-name-part taxon-name-part-type="genus" reg="Cyrtodactylus">C.</tp:taxon-name-part><tp:taxon-name-part taxon-name-part-type="species" reg="chauquangensis">chauquangensis</tp:taxon-name-part></tp:taxon-name></italic>) and also in females (8 or 9 vs. 6 or 7 in <italic><tp:taxon-name><tp:taxon-name-part taxon-name-part-type="genus" reg="Cyrtodactylus">C.</tp:taxon-name-part><tp:taxon-name-part taxon-name-part-type="species" reg="chauquangensis">chauquangensis</tp:taxon-name-part></tp:taxon-name></italic>); from <italic><tp:taxon-name><tp:taxon-name-part taxon-name-part-type="genus" reg="Cyrtodactylus">C.</tp:taxon-name-part><tp:taxon-name-part taxon-name-part-type="species" reg="cucphuongensis">cucphuongensis</tp:taxon-name-part></tp:taxon-name></italic> Ngo &amp; Chan, 2011 by having fewer ventral scale rows (32–34 vs. 42 in <italic><tp:taxon-name><tp:taxon-name-part taxon-name-part-type="genus" reg="Cyrtodactylus">C.</tp:taxon-name-part><tp:taxon-name-part taxon-name-part-type="species" reg="cucphuongensis">cucphuongensis</tp:taxon-name-part></tp:taxon-name></italic>), the presence of femoral pores on each side in males (9–12 vs. absent in <italic><tp:taxon-name><tp:taxon-name-part taxon-name-part-type="genus" reg="Cyrtodactylus">C.</tp:taxon-name-part><tp:taxon-name-part taxon-name-part-type="species" reg="cucphuongensis">cucphuongensis</tp:taxon-name-part></tp:taxon-name></italic>) and in females (5–10 vs. absent in <italic><tp:taxon-name><tp:taxon-name-part taxon-name-part-type="genus" reg="Cyrtodactylus">C.</tp:taxon-name-part><tp:taxon-name-part taxon-name-part-type="species" reg="cucphuongensis">cucphuongensis</tp:taxon-name-part></tp:taxon-name></italic>) and the presence of precloacal pores in males (9–10 vs. absent in <italic><tp:taxon-name><tp:taxon-name-part taxon-name-part-type="genus" reg="Cyrtodactylus">C.</tp:taxon-name-part><tp:taxon-name-part taxon-name-part-type="species" reg="cucphuongensis">cucphuongensis</tp:taxon-name-part></tp:taxon-name></italic>); from <italic><tp:taxon-name><tp:taxon-name-part taxon-name-part-type="genus" reg="Cyrtodactylus">C.</tp:taxon-name-part><tp:taxon-name-part taxon-name-part-type="species" reg="doisuthep">doisuthep</tp:taxon-name-part></tp:taxon-name></italic> Kunya, Panmongkol, Pauwels, Sumontha, Meewasana, Bunkhwamdi &amp; Dangsri, 2015 by the presence of femoral pores on each side in males (9–12 vs. absent in <italic><tp:taxon-name><tp:taxon-name-part taxon-name-part-type="genus" reg="Cyrtodactylus">C.</tp:taxon-name-part><tp:taxon-name-part taxon-name-part-type="species" reg="doisuthep">doisuthep</tp:taxon-name-part></tp:taxon-name></italic>) and in females (5–10 vs. absent in <italic><tp:taxon-name><tp:taxon-name-part taxon-name-part-type="genus" reg="Cyrtodactylus">C.</tp:taxon-name-part><tp:taxon-name-part taxon-name-part-type="species" reg="doisuthep">doisuthep</tp:taxon-name-part></tp:taxon-name></italic>), more precloacal pores in males (9 or 10 vs. 5 or 6 in <italic><tp:taxon-name><tp:taxon-name-part taxon-name-part-type="genus" reg="Cyrtodactylus">C.</tp:taxon-name-part><tp:taxon-name-part taxon-name-part-type="species" reg="doisuthep">doisuthep</tp:taxon-name-part></tp:taxon-name></italic>) and also in females (8 or 9 vs. absent in <italic><tp:taxon-name><tp:taxon-name-part taxon-name-part-type="genus" reg="Cyrtodactylus">C.</tp:taxon-name-part><tp:taxon-name-part taxon-name-part-type="species" reg="doisuthep">doisuthep</tp:taxon-name-part></tp:taxon-name></italic>); from <italic><tp:taxon-name><tp:taxon-name-part taxon-name-part-type="genus" reg="Cyrtodactylus">C.</tp:taxon-name-part><tp:taxon-name-part taxon-name-part-type="species" reg="dumnuii">dumnuii</tp:taxon-name-part></tp:taxon-name></italic> Bauer, Kunya, Sumontha, Niyomwan, Pauwels, Chanhome &amp; Kunya, 2010 by having fewer ventral scale rows (32–34 vs. 40 in <italic><tp:taxon-name><tp:taxon-name-part taxon-name-part-type="genus" reg="Cyrtodactylus">C.</tp:taxon-name-part><tp:taxon-name-part taxon-name-part-type="species" reg="dumnuii">dumnuii</tp:taxon-name-part></tp:taxon-name></italic>), more femoral pores on each side in males (9–12 vs. 6–7 in <italic><tp:taxon-name><tp:taxon-name-part taxon-name-part-type="genus" reg="Cyrtodactylus">C.</tp:taxon-name-part><tp:taxon-name-part taxon-name-part-type="species" reg="dumnuii">dumnuii</tp:taxon-name-part></tp:taxon-name></italic>) and in females (5–10 vs. absent in <italic><tp:taxon-name><tp:taxon-name-part taxon-name-part-type="genus" reg="Cyrtodactylus">C.</tp:taxon-name-part><tp:taxon-name-part taxon-name-part-type="species" reg="dumnuii">dumnuii</tp:taxon-name-part></tp:taxon-name></italic>), more precloacal pores in males (9 or 10 vs. 5 or 6 in <italic><tp:taxon-name><tp:taxon-name-part taxon-name-part-type="genus" reg="Cyrtodactylus">C.</tp:taxon-name-part><tp:taxon-name-part taxon-name-part-type="species" reg="dumnuii">dumnuii</tp:taxon-name-part></tp:taxon-name></italic>) and also in females (8 or 9 vs. 0–7 in <italic><tp:taxon-name><tp:taxon-name-part taxon-name-part-type="genus" reg="Cyrtodactylus">C.</tp:taxon-name-part><tp:taxon-name-part taxon-name-part-type="species" reg="dumnuii">dumnuii</tp:taxon-name-part></tp:taxon-name></italic>) and more lamellae under toe IV (21–23 vs. 19 in <italic><tp:taxon-name><tp:taxon-name-part taxon-name-part-type="genus" reg="Cyrtodactylus">C.</tp:taxon-name-part><tp:taxon-name-part taxon-name-part-type="species" reg="dumnuii">dumnuii</tp:taxon-name-part></tp:taxon-name></italic>); from <italic><tp:taxon-name><tp:taxon-name-part taxon-name-part-type="genus" reg="Cyrtodactylus">C.</tp:taxon-name-part><tp:taxon-name-part taxon-name-part-type="species" reg="erythrops">erythrops</tp:taxon-name-part></tp:taxon-name></italic> Bauer, Kunya, Sumontha, Niyomwan, Panitvong, Pauwels, Chanhome &amp; Kunya, 2009 by having more ventral scale rows (32–34 vs. 28 in <italic><tp:taxon-name><tp:taxon-name-part taxon-name-part-type="genus" reg="Cyrtodactylus">C.</tp:taxon-name-part><tp:taxon-name-part taxon-name-part-type="species" reg="erythrops">erythrops</tp:taxon-name-part></tp:taxon-name></italic>), more lamellae under finger IV (18–21 vs. 16 in <italic><tp:taxon-name><tp:taxon-name-part taxon-name-part-type="genus" reg="Cyrtodactylus">C.</tp:taxon-name-part><tp:taxon-name-part taxon-name-part-type="species" reg="erythrops">erythrops</tp:taxon-name-part></tp:taxon-name></italic>), more lamellae under toe IV (21–23 vs. 20 in <italic><tp:taxon-name><tp:taxon-name-part taxon-name-part-type="genus" reg="Cyrtodactylus">C.</tp:taxon-name-part><tp:taxon-name-part taxon-name-part-type="species" reg="erythrops">erythrops</tp:taxon-name-part></tp:taxon-name></italic>) and differences in dorsal color pattern (banded vs. blotched in <italic><tp:taxon-name><tp:taxon-name-part taxon-name-part-type="genus" reg="Cyrtodactylus">C.</tp:taxon-name-part><tp:taxon-name-part taxon-name-part-type="species" reg="erythrops">erythrops</tp:taxon-name-part></tp:taxon-name></italic>); from <italic><tp:taxon-name><tp:taxon-name-part taxon-name-part-type="genus" reg="Cyrtodactylus">C.</tp:taxon-name-part><tp:taxon-name-part taxon-name-part-type="species" reg="gulinqingensis">gulinqingensis</tp:taxon-name-part></tp:taxon-name></italic> Liu, Li, Hou, Orlov &amp; Ananjeva, 2021 by having more dorsal tubercle rows (17–19 vs. 14–16 in <italic><tp:taxon-name><tp:taxon-name-part taxon-name-part-type="genus" reg="Cyrtodactylus">C.</tp:taxon-name-part><tp:taxon-name-part taxon-name-part-type="species" reg="gulinqingensis">gulinqingensis</tp:taxon-name-part></tp:taxon-name></italic>), fewer femoral pores on each side in males (9–12 vs. 13–15 in <italic><tp:taxon-name><tp:taxon-name-part taxon-name-part-type="genus" reg="Cyrtodactylus">C.</tp:taxon-name-part><tp:taxon-name-part taxon-name-part-type="species" reg="gulinqingensis">gulinqingensis</tp:taxon-name-part></tp:taxon-name></italic>) and in females (5–10 vs. 1–3 in <italic><tp:taxon-name><tp:taxon-name-part taxon-name-part-type="genus" reg="Cyrtodactylus">C.</tp:taxon-name-part><tp:taxon-name-part taxon-name-part-type="species" reg="gulinqingensis">gulinqingensis</tp:taxon-name-part></tp:taxon-name></italic>) and fewer precloacal pores in females (8 or 9 vs. 7 in <italic><tp:taxon-name><tp:taxon-name-part taxon-name-part-type="genus" reg="Cyrtodactylus">C.</tp:taxon-name-part><tp:taxon-name-part taxon-name-part-type="species" reg="gulinqingensis">gulinqingensis</tp:taxon-name-part></tp:taxon-name></italic>); from <italic><tp:taxon-name><tp:taxon-name-part taxon-name-part-type="genus" reg="Cyrtodactylus">C.</tp:taxon-name-part><tp:taxon-name-part taxon-name-part-type="species" reg="houaphanensis">houaphanensis</tp:taxon-name-part></tp:taxon-name></italic> Schneider, Luu, Sitthivong, Teynié, Le, Nguyen &amp; Ziegler, 2020 by having fewer ventral scale rows (32–34 vs. 35 in <italic><tp:taxon-name><tp:taxon-name-part taxon-name-part-type="genus" reg="Cyrtodactylus">C.</tp:taxon-name-part><tp:taxon-name-part taxon-name-part-type="species" reg="houaphanensis">houaphanensis</tp:taxon-name-part></tp:taxon-name></italic>), the presence of enlarged femoral scales on each side (12–15 vs. absent in <italic><tp:taxon-name><tp:taxon-name-part taxon-name-part-type="genus" reg="Cyrtodactylus">C.</tp:taxon-name-part><tp:taxon-name-part taxon-name-part-type="species" reg="houaphanensis">houaphanensis</tp:taxon-name-part></tp:taxon-name></italic>), the presence of femoral pores on each side in males (9–12 vs. absent in <italic><tp:taxon-name><tp:taxon-name-part taxon-name-part-type="genus" reg="Cyrtodactylus">C.</tp:taxon-name-part><tp:taxon-name-part taxon-name-part-type="species" reg="houaphanensis">houaphanensis</tp:taxon-name-part></tp:taxon-name></italic>) and in females (5–10 vs. absent in <italic><tp:taxon-name><tp:taxon-name-part taxon-name-part-type="genus" reg="Cyrtodactylus">C.</tp:taxon-name-part><tp:taxon-name-part taxon-name-part-type="species" reg="houaphanensis">houaphanensis</tp:taxon-name-part></tp:taxon-name></italic>) and more precloacal pores in males (9 or 10 vs. 6 in <italic><tp:taxon-name><tp:taxon-name-part taxon-name-part-type="genus" reg="Cyrtodactylus">C.</tp:taxon-name-part><tp:taxon-name-part taxon-name-part-type="species" reg="houaphanensis">houaphanensis</tp:taxon-name-part></tp:taxon-name></italic>); from <italic><tp:taxon-name><tp:taxon-name-part taxon-name-part-type="genus" reg="Cyrtodactylus">C.</tp:taxon-name-part><tp:taxon-name-part taxon-name-part-type="species" reg="huongsonensis">huongsonensis</tp:taxon-name-part></tp:taxon-name></italic> Luu, Nguyen, Do &amp; Ziegler, 2011 by having fewer ventral scale rows (32–34 vs. 41–48 in <italic><tp:taxon-name><tp:taxon-name-part taxon-name-part-type="genus" reg="Cyrtodactylus">C.</tp:taxon-name-part><tp:taxon-name-part taxon-name-part-type="species" reg="huongsonensis">huongsonensis</tp:taxon-name-part></tp:taxon-name></italic>), more enlarged femoral scales on each side (12–15 vs. 7–9 in <italic><tp:taxon-name><tp:taxon-name-part taxon-name-part-type="genus" reg="Cyrtodactylus">C.</tp:taxon-name-part><tp:taxon-name-part taxon-name-part-type="species" reg="huongsonensis">huongsonensis</tp:taxon-name-part></tp:taxon-name></italic>) and more precloacal pores in males (9 or 10 vs. 6 in <italic><tp:taxon-name><tp:taxon-name-part taxon-name-part-type="genus" reg="Cyrtodactylus">C.</tp:taxon-name-part><tp:taxon-name-part taxon-name-part-type="species" reg="huongsonensis">huongsonensis</tp:taxon-name-part></tp:taxon-name></italic>); from <italic><tp:taxon-name><tp:taxon-name-part taxon-name-part-type="genus" reg="Cyrtodactylus">C.</tp:taxon-name-part><tp:taxon-name-part taxon-name-part-type="species" reg="martini">martini</tp:taxon-name-part></tp:taxon-name></italic> Ngo, 2011 by having fewer ventral scale rows (32–34 vs. 39–43 in <italic><tp:taxon-name><tp:taxon-name-part taxon-name-part-type="genus" reg="Cyrtodactylus">C.</tp:taxon-name-part><tp:taxon-name-part taxon-name-part-type="species" reg="martini">martini</tp:taxon-name-part></tp:taxon-name></italic>), more precloacal pores in males (9 or 10 vs. 4 in <italic><tp:taxon-name><tp:taxon-name-part taxon-name-part-type="genus" reg="Cyrtodactylus">C.</tp:taxon-name-part><tp:taxon-name-part taxon-name-part-type="species" reg="martini">martini</tp:taxon-name-part></tp:taxon-name></italic>), the presence of precloacal pores in females (8 or 9 vs. absent in <italic><tp:taxon-name><tp:taxon-name-part taxon-name-part-type="genus" reg="Cyrtodactylus">C.</tp:taxon-name-part><tp:taxon-name-part taxon-name-part-type="species" reg="martini">martini</tp:taxon-name-part></tp:taxon-name></italic>) and the presence of transversely enlarged subcaudal plates (vs. absent in <italic><tp:taxon-name><tp:taxon-name-part taxon-name-part-type="genus" reg="Cyrtodactylus">C.</tp:taxon-name-part><tp:taxon-name-part taxon-name-part-type="species" reg="martini">martini</tp:taxon-name-part></tp:taxon-name></italic>); from <italic><tp:taxon-name><tp:taxon-name-part taxon-name-part-type="genus" reg="Cyrtodactylus">C.</tp:taxon-name-part><tp:taxon-name-part taxon-name-part-type="species" reg="menglianensis">menglianensis</tp:taxon-name-part></tp:taxon-name></italic> Liu &amp; Rao, 2022 by having more ventral scale rows (32–34 vs. 26–29 in <italic><tp:taxon-name><tp:taxon-name-part taxon-name-part-type="genus" reg="Cyrtodactylus">C.</tp:taxon-name-part><tp:taxon-name-part taxon-name-part-type="species" reg="menglianensis">menglianensis</tp:taxon-name-part></tp:taxon-name></italic>), the presence of enlarged femoral scales on each side (12–15 vs. absent in <italic><tp:taxon-name><tp:taxon-name-part taxon-name-part-type="genus" reg="Cyrtodactylus">C.</tp:taxon-name-part><tp:taxon-name-part taxon-name-part-type="species" reg="menglianensis">menglianensis</tp:taxon-name-part></tp:taxon-name></italic>), the presence of femoral pores on each side in males (9–12 vs. absent in <italic><tp:taxon-name><tp:taxon-name-part taxon-name-part-type="genus" reg="Cyrtodactylus">C.</tp:taxon-name-part><tp:taxon-name-part taxon-name-part-type="species" reg="menglianensis">menglianensis</tp:taxon-name-part></tp:taxon-name></italic>) and in females (5–10 vs. absent in <italic><tp:taxon-name><tp:taxon-name-part taxon-name-part-type="genus" reg="Cyrtodactylus">C.</tp:taxon-name-part><tp:taxon-name-part taxon-name-part-type="species" reg="menglianensis">menglianensis</tp:taxon-name-part></tp:taxon-name></italic>), more precloacal pores in males (9 or 10 vs. 7 in <italic><tp:taxon-name><tp:taxon-name-part taxon-name-part-type="genus" reg="Cyrtodactylus">C.</tp:taxon-name-part><tp:taxon-name-part taxon-name-part-type="species" reg="menglianensis">menglianensis</tp:taxon-name-part></tp:taxon-name></italic>) and the presence of precloacal pores in females (8 or 9 vs. absent in <italic><tp:taxon-name><tp:taxon-name-part taxon-name-part-type="genus" reg="Cyrtodactylus">C.</tp:taxon-name-part><tp:taxon-name-part taxon-name-part-type="species" reg="menglianensis">menglianensis</tp:taxon-name-part></tp:taxon-name></italic>); from <italic><tp:taxon-name><tp:taxon-name-part taxon-name-part-type="genus" reg="Cyrtodactylus">C.</tp:taxon-name-part><tp:taxon-name-part taxon-name-part-type="species" reg="ngoiensis">ngoiensis</tp:taxon-name-part></tp:taxon-name></italic> Schneider, Luu, Sitthivong, Teynié, Le, Nguyen &amp; Ziegler, 2020 by having fewer ventral scale rows (32–34 vs. 38–43 in <italic><tp:taxon-name><tp:taxon-name-part taxon-name-part-type="genus" reg="Cyrtodactylus">C.</tp:taxon-name-part><tp:taxon-name-part taxon-name-part-type="species" reg="ngoiensis">ngoiensis</tp:taxon-name-part></tp:taxon-name></italic>), more enlarged femoral scales on each side (12–15 vs. 7–10 in <italic><tp:taxon-name><tp:taxon-name-part taxon-name-part-type="genus" reg="Cyrtodactylus">C.</tp:taxon-name-part><tp:taxon-name-part taxon-name-part-type="species" reg="ngoiensis">ngoiensis</tp:taxon-name-part></tp:taxon-name></italic>), more femoral pores on each side in males (9–12 vs. 7 in <italic><tp:taxon-name><tp:taxon-name-part taxon-name-part-type="genus" reg="Cyrtodactylus">C.</tp:taxon-name-part><tp:taxon-name-part taxon-name-part-type="species" reg="ngoiensis">ngoiensis</tp:taxon-name-part></tp:taxon-name></italic>) and in females (5–10 vs. absent in <italic><tp:taxon-name><tp:taxon-name-part taxon-name-part-type="genus" reg="Cyrtodactylus">C.</tp:taxon-name-part><tp:taxon-name-part taxon-name-part-type="species" reg="ngoiensis">ngoiensis</tp:taxon-name-part></tp:taxon-name></italic>), more precloacal pores in males (9 or 10 vs. 7 in <italic><tp:taxon-name><tp:taxon-name-part taxon-name-part-type="genus" reg="Cyrtodactylus">C.</tp:taxon-name-part><tp:taxon-name-part taxon-name-part-type="species" reg="ngoiensis">ngoiensis</tp:taxon-name-part></tp:taxon-name></italic>) and in females (8 or 9 vs. 7 in <italic><tp:taxon-name><tp:taxon-name-part taxon-name-part-type="genus" reg="Cyrtodactylus">C.</tp:taxon-name-part><tp:taxon-name-part taxon-name-part-type="species" reg="ngoiensis">ngoiensis</tp:taxon-name-part></tp:taxon-name></italic>) and more lamellae under toe IV (21–23 vs. 19–20 in <italic><tp:taxon-name><tp:taxon-name-part taxon-name-part-type="genus" reg="Cyrtodactylus">C.</tp:taxon-name-part><tp:taxon-name-part taxon-name-part-type="species" reg="ngoiensis">ngoiensis</tp:taxon-name-part></tp:taxon-name></italic>); from <italic><tp:taxon-name><tp:taxon-name-part taxon-name-part-type="genus" reg="Cyrtodactylus">C.</tp:taxon-name-part><tp:taxon-name-part taxon-name-part-type="species" reg="otai">otai</tp:taxon-name-part></tp:taxon-name></italic> Nguyen, Le, Pham, Ngo, Hoang, Pham &amp; Ziegler, 2015 by having fewer ventral scale rows (32–34 vs. 38–43 in <italic><tp:taxon-name><tp:taxon-name-part taxon-name-part-type="genus" reg="Cyrtodactylus">C.</tp:taxon-name-part><tp:taxon-name-part taxon-name-part-type="species" reg="otai">otai</tp:taxon-name-part></tp:taxon-name></italic>), the presence of enlarged femoral scales on each side (12–15 vs. absent in <italic><tp:taxon-name><tp:taxon-name-part taxon-name-part-type="genus" reg="Cyrtodactylus">C.</tp:taxon-name-part><tp:taxon-name-part taxon-name-part-type="species" reg="otai">otai</tp:taxon-name-part></tp:taxon-name></italic>), the presence of femoral pores on each side in males (9–12 vs. absent in <italic><tp:taxon-name><tp:taxon-name-part taxon-name-part-type="genus" reg="Cyrtodactylus">C.</tp:taxon-name-part><tp:taxon-name-part taxon-name-part-type="species" reg="otai">otai</tp:taxon-name-part></tp:taxon-name></italic>) and in females (5–10 vs. absent in <italic><tp:taxon-name><tp:taxon-name-part taxon-name-part-type="genus" reg="Cyrtodactylus">C.</tp:taxon-name-part><tp:taxon-name-part taxon-name-part-type="species" reg="otai">otai</tp:taxon-name-part></tp:taxon-name></italic>), more precloacal pores in males (9 or 10 vs. 7 or 8 in <italic><tp:taxon-name><tp:taxon-name-part taxon-name-part-type="genus" reg="Cyrtodactylus">C.</tp:taxon-name-part><tp:taxon-name-part taxon-name-part-type="species" reg="otai">otai</tp:taxon-name-part></tp:taxon-name></italic>), the presence of precloacal pores in females (8 or 9 vs. absent in <italic><tp:taxon-name><tp:taxon-name-part taxon-name-part-type="genus" reg="Cyrtodactylus">C.</tp:taxon-name-part><tp:taxon-name-part taxon-name-part-type="species" reg="otai">otai</tp:taxon-name-part></tp:taxon-name></italic>), and the presence of transversely enlarged subcaudal plates (vs. absent in <italic><tp:taxon-name><tp:taxon-name-part taxon-name-part-type="genus" reg="Cyrtodactylus">C.</tp:taxon-name-part><tp:taxon-name-part taxon-name-part-type="species" reg="otai">otai</tp:taxon-name-part></tp:taxon-name></italic>); from <italic><tp:taxon-name><tp:taxon-name-part taxon-name-part-type="genus" reg="Cyrtodactylus">C.</tp:taxon-name-part><tp:taxon-name-part taxon-name-part-type="species" reg="puhuensis">puhuensis</tp:taxon-name-part></tp:taxon-name></italic> Nguyen, Yang, Le, Nguyen, Orlov, Hoang, Nguyen, Jin, Rao, Hoang, Che, Murphy &amp; Zhang, 2014 by having fewer ventral scale rows (32–34 vs. 36 in <italic><tp:taxon-name><tp:taxon-name-part taxon-name-part-type="genus" reg="Cyrtodactylus">C.</tp:taxon-name-part><tp:taxon-name-part taxon-name-part-type="species" reg="puhuensis">puhuensis</tp:taxon-name-part></tp:taxon-name></italic>), the presence of femoral pores on each side in males (9–12 vs. absent in <italic><tp:taxon-name><tp:taxon-name-part taxon-name-part-type="genus" reg="Cyrtodactylus">C.</tp:taxon-name-part><tp:taxon-name-part taxon-name-part-type="species" reg="puhuensis">puhuensis</tp:taxon-name-part></tp:taxon-name></italic>) and in females (5–10 vs. absent in <italic><tp:taxon-name><tp:taxon-name-part taxon-name-part-type="genus" reg="Cyrtodactylus">C.</tp:taxon-name-part><tp:taxon-name-part taxon-name-part-type="species" reg="puhuensis">puhuensis</tp:taxon-name-part></tp:taxon-name></italic>), and more precloacal pores in males (9 or 10 vs. 5 in <italic><tp:taxon-name><tp:taxon-name-part taxon-name-part-type="genus" reg="Cyrtodactylus">C.</tp:taxon-name-part><tp:taxon-name-part taxon-name-part-type="species" reg="puhuensis">puhuensis</tp:taxon-name-part></tp:taxon-name></italic>); from <italic><tp:taxon-name><tp:taxon-name-part taxon-name-part-type="genus" reg="Cyrtodactylus">C.</tp:taxon-name-part><tp:taxon-name-part taxon-name-part-type="species" reg="soni">soni</tp:taxon-name-part></tp:taxon-name></italic> Le, Nguyen, Le &amp; Ziegler, 2016 by having fewer ventral scale rows (32–34 vs. 41–45 in <italic><tp:taxon-name><tp:taxon-name-part taxon-name-part-type="genus" reg="Cyrtodactylus">C.</tp:taxon-name-part><tp:taxon-name-part taxon-name-part-type="species" reg="soni">soni</tp:taxon-name-part></tp:taxon-name></italic>), more dorsal tubercle rows (17–19 vs. 10–13 in <italic><tp:taxon-name><tp:taxon-name-part taxon-name-part-type="genus" reg="Cyrtodactylus">C.</tp:taxon-name-part><tp:taxon-name-part taxon-name-part-type="species" reg="soni">soni</tp:taxon-name-part></tp:taxon-name></italic>), more enlarged femoral scales on each side (12–15 vs. 8–11 in <italic><tp:taxon-name><tp:taxon-name-part taxon-name-part-type="genus" reg="Cyrtodactylus">C.</tp:taxon-name-part><tp:taxon-name-part taxon-name-part-type="species" reg="soni">soni</tp:taxon-name-part></tp:taxon-name></italic>), more femoral pores on each side in males (9–12 vs. 6–8 in <italic><tp:taxon-name><tp:taxon-name-part taxon-name-part-type="genus" reg="Cyrtodactylus">C.</tp:taxon-name-part><tp:taxon-name-part taxon-name-part-type="species" reg="soni">soni</tp:taxon-name-part></tp:taxon-name></italic>), and more precloacal pores in males (9 or 10 vs. 6 or 7 in <italic><tp:taxon-name><tp:taxon-name-part taxon-name-part-type="genus" reg="Cyrtodactylus">C.</tp:taxon-name-part><tp:taxon-name-part taxon-name-part-type="species" reg="soni">soni</tp:taxon-name-part></tp:taxon-name></italic>); from <italic><tp:taxon-name><tp:taxon-name-part taxon-name-part-type="genus" reg="Cyrtodactylus">C.</tp:taxon-name-part><tp:taxon-name-part taxon-name-part-type="species" reg="sonlaensis">sonlaensis</tp:taxon-name-part></tp:taxon-name></italic> Nguyen, Pham, Ziegler, Ngo &amp; Le, 2017 by having more dorsal tubercle rows (17–19 vs. 13–15 in <italic><tp:taxon-name><tp:taxon-name-part taxon-name-part-type="genus" reg="Cyrtodactylus">C.</tp:taxon-name-part><tp:taxon-name-part taxon-name-part-type="species" reg="sonlaensis">sonlaensis</tp:taxon-name-part></tp:taxon-name></italic>), fewer femoral pores on each side in males (9–12 vs. 14–15 in <italic><tp:taxon-name><tp:taxon-name-part taxon-name-part-type="genus" reg="Cyrtodactylus">C.</tp:taxon-name-part><tp:taxon-name-part taxon-name-part-type="species" reg="sonlaensis">sonlaensis</tp:taxon-name-part></tp:taxon-name></italic>), the presence of femoral pores on each side in females (5–10 vs. absent in <italic><tp:taxon-name><tp:taxon-name-part taxon-name-part-type="genus" reg="Cyrtodactylus">C.</tp:taxon-name-part><tp:taxon-name-part taxon-name-part-type="species" reg="sonlaensis">sonlaensis</tp:taxon-name-part></tp:taxon-name></italic>), more precloacal pores in males (9 or 10 vs. 8 in <italic><tp:taxon-name><tp:taxon-name-part taxon-name-part-type="genus" reg="Cyrtodactylus">C.</tp:taxon-name-part><tp:taxon-name-part taxon-name-part-type="species" reg="sonlaensis">sonlaensis</tp:taxon-name-part></tp:taxon-name></italic>) and the presence of precloacal pores in females (8 or 9 vs. absent in <italic><tp:taxon-name><tp:taxon-name-part taxon-name-part-type="genus" reg="Cyrtodactylus">C.</tp:taxon-name-part><tp:taxon-name-part taxon-name-part-type="species" reg="sonlaensis">sonlaensis</tp:taxon-name-part></tp:taxon-name></italic>); from <italic><tp:taxon-name><tp:taxon-name-part taxon-name-part-type="genus" reg="Cyrtodactylus">C.</tp:taxon-name-part><tp:taxon-name-part taxon-name-part-type="species" reg="spelaeus">spelaeus</tp:taxon-name-part></tp:taxon-name></italic> Nazarov, Poyakov, Orlov, Nguyen, Milto, Martynov, Konstantinov &amp; Chulisov, 2014 by having fewer ventral scale rows (32–34 vs. 36–39 in <italic><tp:taxon-name><tp:taxon-name-part taxon-name-part-type="genus" reg="Cyrtodactylus">C.</tp:taxon-name-part><tp:taxon-name-part taxon-name-part-type="species" reg="spelaeus">spelaeus</tp:taxon-name-part></tp:taxon-name></italic>), the presence of enlarged femoral scales on each side (12–15 vs. absent in <italic><tp:taxon-name><tp:taxon-name-part taxon-name-part-type="genus" reg="Cyrtodactylus">C.</tp:taxon-name-part><tp:taxon-name-part taxon-name-part-type="species" reg="spelaeus">spelaeus</tp:taxon-name-part></tp:taxon-name></italic>), the presence of femoral pores on each side in males (9–12 vs. absent in <italic><tp:taxon-name><tp:taxon-name-part taxon-name-part-type="genus" reg="Cyrtodactylus">C.</tp:taxon-name-part><tp:taxon-name-part taxon-name-part-type="species" reg="spelaeus">spelaeus</tp:taxon-name-part></tp:taxon-name></italic>) and in females (5–10 vs. absent in <italic><tp:taxon-name><tp:taxon-name-part taxon-name-part-type="genus" reg="Cyrtodactylus">C.</tp:taxon-name-part><tp:taxon-name-part taxon-name-part-type="species" reg="spelaeus">spelaeus</tp:taxon-name-part></tp:taxon-name></italic>) and differences in dorsal color pattern (banded vs. blotched in <italic><tp:taxon-name><tp:taxon-name-part taxon-name-part-type="genus" reg="Cyrtodactylus">C.</tp:taxon-name-part><tp:taxon-name-part taxon-name-part-type="species" reg="spelaeus">spelaeus</tp:taxon-name-part></tp:taxon-name></italic>); from <italic><tp:taxon-name><tp:taxon-name-part taxon-name-part-type="genus" reg="Cyrtodactylus">C.</tp:taxon-name-part><tp:taxon-name-part taxon-name-part-type="species" reg="taybacensis">taybacensis</tp:taxon-name-part></tp:taxon-name></italic> Pham, Le, Ngo, Ziegler &amp; Nguyen, 2019 by having more dorsal tubercle rows (17–19 vs. 13–16 in <italic><tp:taxon-name><tp:taxon-name-part taxon-name-part-type="genus" reg="Cyrtodactylus">C.</tp:taxon-name-part><tp:taxon-name-part taxon-name-part-type="species" reg="taybacensis">taybacensis</tp:taxon-name-part></tp:taxon-name></italic>), the presence of femoral pores on each side in males (9–12 vs. absent in <italic><tp:taxon-name><tp:taxon-name-part taxon-name-part-type="genus" reg="Cyrtodactylus">C.</tp:taxon-name-part><tp:taxon-name-part taxon-name-part-type="species" reg="taybacensis">taybacensis</tp:taxon-name-part></tp:taxon-name></italic>) and in females (5–10 vs. absent in <italic><tp:taxon-name><tp:taxon-name-part taxon-name-part-type="genus" reg="Cyrtodactylus">C.</tp:taxon-name-part><tp:taxon-name-part taxon-name-part-type="species" reg="taybacensis">taybacensis</tp:taxon-name-part></tp:taxon-name></italic>), fewer precloacal pores in males (9 or 10 vs. 11–13 in <italic><tp:taxon-name><tp:taxon-name-part taxon-name-part-type="genus" reg="Cyrtodactylus">C.</tp:taxon-name-part><tp:taxon-name-part taxon-name-part-type="species" reg="taybacensis">taybacensis</tp:taxon-name-part></tp:taxon-name></italic>) and more lamellae under toe IV (21–23 vs. 16–20 in <italic><tp:taxon-name><tp:taxon-name-part taxon-name-part-type="genus" reg="Cyrtodactylus">C.</tp:taxon-name-part><tp:taxon-name-part taxon-name-part-type="species" reg="taybacensis">taybacensis</tp:taxon-name-part></tp:taxon-name></italic>); from <italic><tp:taxon-name><tp:taxon-name-part taxon-name-part-type="genus" reg="Cyrtodactylus">C.</tp:taxon-name-part><tp:taxon-name-part taxon-name-part-type="species" reg="vilaphongi">vilaphongi</tp:taxon-name-part></tp:taxon-name></italic> Schneider, Nguyen, Le, Nophaseud, Bonkowski &amp; Ziegler, 2014 by having more dorsal tubercle rows (17–19 vs. 15–16 in <italic><tp:taxon-name><tp:taxon-name-part taxon-name-part-type="genus" reg="Cyrtodactylus">C.</tp:taxon-name-part><tp:taxon-name-part taxon-name-part-type="species" reg="vilaphongi">vilaphongi</tp:taxon-name-part></tp:taxon-name></italic>), the presence of enlarged femoral scales on each side (12–15 vs. absent in <italic><tp:taxon-name><tp:taxon-name-part taxon-name-part-type="genus" reg="Cyrtodactylus">C.</tp:taxon-name-part><tp:taxon-name-part taxon-name-part-type="species" reg="vilaphongi">vilaphongi</tp:taxon-name-part></tp:taxon-name></italic>), the presence of femoral pores on each side in females (5–10 vs. absent in <italic><tp:taxon-name><tp:taxon-name-part taxon-name-part-type="genus" reg="Cyrtodactylus">C.</tp:taxon-name-part><tp:taxon-name-part taxon-name-part-type="species" reg="vilaphongi">vilaphongi</tp:taxon-name-part></tp:taxon-name></italic>) and in females (8 or 9 vs. absent in <italic><tp:taxon-name><tp:taxon-name-part taxon-name-part-type="genus" reg="Cyrtodactylus">C.</tp:taxon-name-part><tp:taxon-name-part taxon-name-part-type="species" reg="vilaphongi">vilaphongi</tp:taxon-name-part></tp:taxon-name></italic>), more lamellae under toe IV (21–23 vs. 18–20 in <italic><tp:taxon-name><tp:taxon-name-part taxon-name-part-type="genus" reg="Cyrtodactylus">C.</tp:taxon-name-part><tp:taxon-name-part taxon-name-part-type="species" reg="vilaphongi">vilaphongi</tp:taxon-name-part></tp:taxon-name></italic>), and the presence of transversely enlarged subcaudal plates (vs. absent in <italic><tp:taxon-name><tp:taxon-name-part taxon-name-part-type="genus" reg="Cyrtodactylus">C.</tp:taxon-name-part><tp:taxon-name-part taxon-name-part-type="species" reg="vilaphongi">vilaphongi</tp:taxon-name-part></tp:taxon-name></italic>); from <italic><tp:taxon-name><tp:taxon-name-part taxon-name-part-type="genus" reg="Cyrtodactylus">C.</tp:taxon-name-part><tp:taxon-name-part taxon-name-part-type="species" reg="wayakonei">wayakonei</tp:taxon-name-part></tp:taxon-name></italic> Nguyen, Kingsada, Rosler, Auer &amp; Ziegler, 2010 by the presence of enlarged femoral scales on each side (12–15 vs. absent in <italic><tp:taxon-name><tp:taxon-name-part taxon-name-part-type="genus" reg="Cyrtodactylus">C.</tp:taxon-name-part><tp:taxon-name-part taxon-name-part-type="species" reg="wayakonei">wayakonei</tp:taxon-name-part></tp:taxon-name></italic>), the presence of femoral pores on each side in males (9–12 vs. absent in <italic><tp:taxon-name><tp:taxon-name-part taxon-name-part-type="genus" reg="Cyrtodactylus">C.</tp:taxon-name-part><tp:taxon-name-part taxon-name-part-type="species" reg="wayakonei">wayakonei</tp:taxon-name-part></tp:taxon-name></italic>) and in females (5–10 vs. absent in <italic><tp:taxon-name><tp:taxon-name-part taxon-name-part-type="genus" reg="Cyrtodactylus">C.</tp:taxon-name-part><tp:taxon-name-part taxon-name-part-type="species" reg="wayakonei">wayakonei</tp:taxon-name-part></tp:taxon-name></italic>), more precloacal pores in males (9 or 10 vs. 6–8 in <italic><tp:taxon-name><tp:taxon-name-part taxon-name-part-type="genus" reg="Cyrtodactylus">C.</tp:taxon-name-part><tp:taxon-name-part taxon-name-part-type="species" reg="wayakonei">wayakonei</tp:taxon-name-part></tp:taxon-name></italic>) and in females (8 or 9 vs. 7 in <italic><tp:taxon-name><tp:taxon-name-part taxon-name-part-type="genus" reg="Cyrtodactylus">C.</tp:taxon-name-part><tp:taxon-name-part taxon-name-part-type="species" reg="wayakonei">wayakonei</tp:taxon-name-part></tp:taxon-name></italic>), and more lamellae under toe IV (21–23 vs. 19–20 in <italic><tp:taxon-name><tp:taxon-name-part taxon-name-part-type="genus" reg="Cyrtodactylus">C.</tp:taxon-name-part><tp:taxon-name-part taxon-name-part-type="species" reg="wayakonei">wayakonei</tp:taxon-name-part></tp:taxon-name></italic>); from <italic><tp:taxon-name><tp:taxon-name-part taxon-name-part-type="genus" reg="Cyrtodactylus">C.</tp:taxon-name-part><tp:taxon-name-part taxon-name-part-type="species" reg="zhenkangensis">zhenkangensis</tp:taxon-name-part></tp:taxon-name></italic> Liu &amp; Rao, 2021 by having fewer dorsal tubercle rows (17–19 vs. 20–24 in <italic><tp:taxon-name><tp:taxon-name-part taxon-name-part-type="genus" reg="Cyrtodactylus">C.</tp:taxon-name-part><tp:taxon-name-part taxon-name-part-type="species" reg="zhenkangensis">zhenkangensis</tp:taxon-name-part></tp:taxon-name></italic>), more femoral pores on each side in males (9–12 vs. 2–5 in <italic><tp:taxon-name><tp:taxon-name-part taxon-name-part-type="genus" reg="Cyrtodactylus">C.</tp:taxon-name-part><tp:taxon-name-part taxon-name-part-type="species" reg="zhenkangensis">zhenkangensis</tp:taxon-name-part></tp:taxon-name></italic>) and in females (5–10 vs. 0–3 in <italic><tp:taxon-name><tp:taxon-name-part taxon-name-part-type="genus" reg="Cyrtodactylus">C.</tp:taxon-name-part><tp:taxon-name-part taxon-name-part-type="species" reg="zhenkangensis">zhenkangensis</tp:taxon-name-part></tp:taxon-name></italic>) and the presence of dark-colored nuchal loop (vs. absent in <italic><tp:taxon-name><tp:taxon-name-part taxon-name-part-type="genus" reg="Cyrtodactylus">C.</tp:taxon-name-part><tp:taxon-name-part taxon-name-part-type="species" reg="zhenkangensis">zhenkangensis</tp:taxon-name-part></tp:taxon-name></italic>).</p></tp:treatment-sec><tp:treatment-sec><!--Section generated to contain objects referenced in tp:taxon-treatment.--><fig id="F1" position="float" orientation="portrait"><object-id xmlns:xlink="http://www.w3.org/1999/xlink" content-type="doi" xlink:type="simple">10.3897/zookeys.1192.117135.figure1</object-id><object-id xmlns:xlink="http://www.w3.org/1999/xlink" content-type="arpha" xlink:type="simple">3EB80E22-0EDF-5075-9E8C-EBD7BA5162FA</object-id><label>Figure 1.</label><caption><p>Type locality of <italic><tp:taxon-name><tp:taxon-name-part taxon-name-part-type="genus" reg="Cyrtodactylus">Cyrtodactylus</tp:taxon-name-part><tp:taxon-name-part taxon-name-part-type="species" reg="luci">luci</tp:taxon-name-part></tp:taxon-name></italic> sp. nov. in Lao Cai Province (red circle), Vietnam.</p></caption><graphic xmlns:xlink="http://www.w3.org/1999/xlink" xlink:href="zookeys-1192-083_article-117135__-g001.jpg" position="float" orientation="portrait" xlink:type="simple" id="oo_986582.jpg"><uri content-type="original_file" xlink:type="simple">https://binary.pensoft.net/fig/986582</uri></graphic></fig></tp:treatment-sec></tp:taxon-treatment>
