# Supplementary material for: ﻿A new species of the Cyrtodactyluschauquangensis species group (Squamata, Gekkonidae) from Lao Cai Province, Vietnam
Source: Zookeys. 2024 Feb 19;1192:83–102. doi: 10.3897/zookeys.1192.117135 (PMC10897834; doi:10.3897/zookeys.1192.117135)
Supplement: Supplementary material 1 — Pair-wise genetic distance between samples used in this study [file zookeys-1192-083_article-117135__-s001.xlsx]

## Sheet: Sheet1
Pair-wise genetic distance between samples used in this study
		1	2	3	4	5	6	7	8	9	10	11	12	13	14	15	16	17	18	19	20	21	22	23	24	25	26	27	28	29	30	31	32	33	34	35	36	37	38	39	40
1	Cyrtodactylus luci sp. nov. (IEBR R.5240) PP253960	-
2	Cyrtodactylus luci sp. nov. (IEBR R.5241) PP253959	0.238	-
3	C. auribalteatus AP018116	13.857	13.74	-
4	C. bichnganae PP253951	15.15	15.584	17.276	-
5	C. bichnganae MF169953	18.173	18.354	18.227	4.737	-
6	C. bobrovi MT953471	14.273	14.374	15.594	16.882	19.901	-
7	C. bobrovi PP253953	14.273	14.374	15.692	16.804	20.023	0.155	-
8	C. chauquangensis MT953475	14.097	14.158	15.134	15.457	18.188	8.705	8.705	-
9	C. cucphuongensis MT953477	14.587	14.773	16.411	17.202	19.82	7.764	7.764	8.608	-
10	C. cucphuongensis PP253954	14.336	14.54	16.092	16.968	19.429	7.686	7.686	8.353	0.233	-
11	C. doisuthep MT497801	14.147	14.14	14.731	15.309	16.62	15.977	16.055	14.264	15.83	15.753	-
12	C. doisuthep MT550626	14.239	14.128	14.535	15.059	16.547	16.084	16.166	14.598	15.988	15.9	0	-
13	C. dumnuii MW713972	13.256	13.688	12.918	15.237	16.77	14.205	14.283	12.339	14.689	14.534	14.667	14.401	-
14	C. erythrops MT497806	14.833	14.709	15.032	15.975	17.199	15.002	15.079	13.515	14.779	14.701	11.021	11.12	14.233	-
15	C. erythrops MW713958	14.833	14.709	15.032	15.975	17.199	15.002	15.079	13.515	14.779	14.701	11.021	11.12	14.233	0	-
16	C. gulinqingensis MZ782150	8.871	8.932	14.544	15.33	18.154	14.285	14.285	14.074	14.375	14.141	14.129	14.122	13.206	13.843	13.843	-
17	C. gulinqingensis MZ782152	8.958	9.009	14.437	15.408	18.287	14.363	14.363	13.991	14.452	14.219	14.051	14.037	13.284	13.765	13.765	0.078	-
18	C. gulinqingensis MZ782153	9.221	9.166	14.674	15.551	18.167	14.131	14.131	14.418	14.375	14.141	14.129	14.135	13.363	13.997	13.997	1.086	1.163	-
19	C. hontreensis JX440539	23.851	23.643	23.408	24.014	23.905	25.411	25.411	24.03	25.518	25.293	23.922	23.597	23.358	23.957	23.957	23.986	23.883	24.314	-
20	C. houaphanensis MW792067	14.535	14.452	15.992	17.12	19.47	6.594	6.439	9.125	7.461	7.228	15.356	15.676	14.593	15.082	15.082	14.287	14.364	14.289	25.412	-
21	C. huongsonensis PP253957	12.08	12.211	14.545	15.488	17.567	14.14	14.14	12.462	13.92	13.687	14.915	14.77	14.14	14.088	14.088	12.264	12.342	12.42	23.161	14.374	-
22	C. huongsonensis MT953481	12.318	12.448	14.549	15.432	17.198	14.144	14.144	12.459	14.004	13.771	14.923	14.684	14.159	14.253	14.253	12.426	12.504	12.582	22.961	14.38	0.933	-
23	C. martini MF169968	25.137	24.928	25.839	26.012	26.047	26.371	26.468	27.057	25.905	25.884	25.68	25.868	25.831	26.809	26.809	26.334	26.446	26.651	27.477	26.017	25.763	25.58	-
24	C. menglianensis OM296043	14.121	14.313	12.643	16.719	18.697	15.216	15.216	12.768	15.076	14.843	15.212	15.603	11.724	14.541	14.541	14.918	14.84	14.996	24.166	14.749	14.765	14.623	26.075	-
25	C. menglianensis OM296044	14.121	14.313	12.643	16.719	18.697	15.216	15.216	12.768	15.076	14.843	15.212	15.603	11.724	14.541	14.541	14.918	14.84	14.996	24.166	14.749	14.765	14.623	26.075	0	-
26	C. ngoiensis MW792066	13.359	13.291	14.052	16.251	18.13	11.404	11.404	10.575	10.638	10.483	14.802	14.968	12.268	14.061	14.061	13.121	13.199	13.121	22.95	11.559	12.823	12.978	25.309	13.352	13.352	-
27	C. ngoiensis PP253956	13.359	13.291	14.052	16.251	18.13	11.404	11.404	10.575	10.638	10.483	14.802	14.968	12.268	14.061	14.061	13.121	13.199	13.121	22.95	11.559	12.823	12.978	25.309	13.352	13.352	0	-
28	C. otai MT953486	14.888	15.058	14.489	17.741	19.087	3.697	3.697	9.25	8.43	8.102	16.451	16.352	15.289	16.615	16.615	15.918	15.812	15.926	24.849	7.007	14.726	14.624	25.46	15.417	15.417	12.551	12.551	-
29	C. puhuensis MT953489	14.277	14.297	14.818	16.885	19.191	5.741	5.896	8.118	6.994	6.761	14.735	14.88	13.195	14.302	14.302	13.821	13.744	13.824	23.939	2.87	13.675	13.604	24.858	14.283	14.283	10.784	10.784	6.242	-
30	C. septimontium MH940237	21.784	22.069	22.803	23.29	24.034	21.98	21.98	20.606	22.235	22.002	23.209	23.007	21.685	22.862	22.862	23.236	23.158	23.47	21.24	22.524	22.946	22.876	27.684	21.766	21.766	22.056	22.056	23.462	21.978	-
31	C. spelaeus MW713962	14.601	14.4	15.485	16.752	18.32	10.409	10.409	9.309	10.493	10.26	15.383	15.801	13.913	14.861	14.861	13.847	13.769	14.003	25.625	10.72	14.011	14.334	27.882	15.01	15.01	11.036	11.036	11.474	9.478	22.246	-
32	C. soni MT953491	12.42	12.284	13.87	15.859	18.222	14.512	14.512	13.503	14.293	14.215	14.202	14.142	13.738	14.23	14.23	13.04	13.117	13.116	23.077	15.053	6.831	6.836	26.22	13.739	13.739	13.973	13.973	14.769	14.278	22.154	14.302	-
33	C. sonlaensis MT953492	15.808	15.604	17.202	18.723	19.494	17.502	17.502	16.982	18.289	18.393	16.229	16.244	16.791	17.34	17.34	14.613	14.724	14.434	26.765	18.046	14.557	14.57	28.503	17.533	17.533	16.138	16.138	17.802	17.997	25.841	17.627	14.867	-
34	C. sonlaensis PP253958	15.812	15.622	17.29	18.662	19.377	17.193	17.193	16.882	18.262	18.364	16.406	16.421	16.678	17.52	17.52	14.643	14.752	14.469	26.756	17.722	14.379	14.483	28.391	17.802	17.802	16.054	16.054	17.687	17.669	25.868	17.314	14.878	0.099	-
35	C. taybacensis MT953495	15.899	16.026	17.457	6.833	9.824	17.252	17.33	15.657	17.104	17.025	15.454	15.854	14.911	16.503	16.503	16.327	16.404	16.392	25.11	17.333	15.94	15.883	25.658	16.859	16.859	16.541	16.541	18.746	16.865	24.281	16.57	15.612	19.096	18.924	-
36	C. taybacensis PP253952	15.818	16.001	17.356	6.755	9.7	17.298	17.375	15.641	17.155	17.076	15.499	15.767	14.903	16.547	16.547	16.302	16.38	16.367	25.014	17.376	15.926	15.86	25.562	16.919	16.919	16.52	16.52	18.644	16.91	24.239	16.624	15.593	18.994	18.824	0.077	-
37	C. vilaphongi PP253955	14.227	14.228	14.53	16.409	17.989	8.456	8.611	7.417	8.159	8.082	14.349	14.415	13.584	13.989	13.989	13.671	13.592	13.982	24.112	8.456	13.992	14.082	25.597	14.438	14.438	9.542	9.542	9.376	7.525	21.516	9.712	13.502	16.869	16.764	16.544	16.521	-
38	C. vilaphongi MT953497	14.227	14.228	14.53	16.409	17.989	8.456	8.611	7.417	8.159	8.082	14.349	14.415	13.584	13.989	13.989	13.671	13.592	13.982	24.112	8.456	13.992	14.082	25.597	14.438	14.438	9.542	9.542	9.376	7.525	21.516	9.712	13.502	16.869	16.764	16.544	16.521	0	-
39	C. wayakonei MT953498	15.973	15.853	13.543	16.727	17.942	15.681	15.775	13.336	15.482	15.175	16.542	16.391	12.553	15.802	15.802	15.722	15.735	15.751	23.739	14.903	15.065	15.086	25.643	7.437	7.437	12.485	12.485	15.339	14.494	21.966	15.413	13.939	16.629	16.621	17.658	17.651	14.081	14.081	-
40	C. zhenkangensis MW792062	13.071	13.366	12.763	15.944	18.946	14.895	14.973	13.334	13.821	13.588	15.278	15.641	11.955	14.221	14.221	13.43	13.353	13.586	22.496	14.197	13.286	13.447	25.551	10.868	10.868	13.578	13.578	16	13.809	22.832	14.844	13.815	17.667	17.94	15.616	15.746	14.352	14.352	12.307	-
